# Supplementary material for: Efficient Characterization of Parametric Uncertainty of Complex (Bio)chemical Networks
Source: PLoS Comput Biol. 2015 Aug 28;11(8):e1004457. doi: 10.1371/journal.pcbi.1004457 (PMC4552555; doi:10.1371/journal.pcbi.1004457)
Supplement: S1 File — Implementation of the adaptive Smolyak sparse grid method for the glucose model (model 1). (GZ) [file pcbi.1004457.s002.gz]

Archive with 56 entries (51 files):
- ./._Glucose_Interp_CC
- Glucose_Interp_CC
- Glucose_Interp_CC/._interp_points
- Glucose_Interp_CC/interp_points
- Glucose_Interp_CC/._main.cpp
- Glucose_Interp_CC/main.cpp
- Glucose_Interp_CC/._main.gcc
- Glucose_Interp_CC/main.gcc
- Glucose_Interp_CC/._main.o
- Glucose_Interp_CC/main.o
- Glucose_Interp_CC/._mainEval.cpp
- Glucose_Interp_CC/mainEval.cpp
- Glucose_Interp_CC/._mainEval.gcc
- Glucose_Interp_CC/mainEval.gcc
- Glucose_Interp_CC/._mainEval.o
- Glucose_Interp_CC/mainEval.o
- Glucose_Interp_CC/._Makefile
- Glucose_Interp_CC/Makefile
- Glucose_Interp_CC/._ODE
- Glucose_Interp_CC/ODE
- Glucose_Interp_CC/._README.txt
- Glucose_Interp_CC/README.txt
- Glucose_Interp_CC/._results
- Glucose_Interp_CC/results
- Glucose_Interp_CC/._SG
- Glucose_Interp_CC/SG
- Glucose_Interp_CC/SG/._interfaceODE.h
- Glucose_Interp_CC/SG/interfaceODE.h
- Glucose_Interp_CC/SG/._interfaceODEeval.h
- Glucose_Interp_CC/SG/interfaceODEeval.h
- Glucose_Interp_CC/SG/._oIndex.h
- Glucose_Interp_CC/SG/oIndex.h
- Glucose_Interp_CC/SG/._sparsegrid.h
- Glucose_Interp_CC/SG/sparsegrid.h
- Glucose_Interp_CC/SG/._util.h
- Glucose_Interp_CC/SG/util.h
- Glucose_Interp_CC/ODE/._errs.c
- Glucose_Interp_CC/ODE/errs.c
- Glucose_Interp_CC/ODE/._errs.h
- Glucose_Interp_CC/ODE/errs.h
- Glucose_Interp_CC/ODE/._Makefile
- Glucose_Interp_CC/ODE/Makefile
- Glucose_Interp_CC/ODE/._model.c
- Glucose_Interp_CC/ODE/model.c
- Glucose_Interp_CC/ODE/._model.h
- Glucose_Interp_CC/ODE/model.h
- Glucose_Interp_CC/ODE/._model.txt
- Glucose_Interp_CC/ODE/model.txt
- Glucose_Interp_CC/ODE/._odeSD.c
- Glucose_Interp_CC/ODE/odeSD.c
- Glucose_Interp_CC/ODE/._odeSD.h
- Glucose_Interp_CC/ODE/odeSD.h
- Glucose_Interp_CC/interp_points/._leja.txt
- Glucose_Interp_CC/interp_points/leja.txt
- Glucose_Interp_CC/interp_points/._lejaproj.txt
- Glucose_Interp_CC/interp_points/lejaproj.txt
