# Supplementary material for: Efficient Characterization of Parametric Uncertainty of Complex (Bio)chemical Networks
Source: PLoS Comput Biol. 2015 Aug 28;11(8):e1004457. doi: 10.1371/journal.pcbi.1004457 (PMC4552555; doi:10.1371/journal.pcbi.1004457)
Supplement: S1 File — Implementation of the adaptive Smolyak sparse grid method for the glucose model (model 1). (GZ) [file pcbi.1004457.s002.gz › Glucose_Interp_CC/main.cpp]

#include <cstdlib>
#include <stdio.h>

#include <cstring>
#include <unistd.h>  //directories, etc...

using namespace std;


extern "C" {
    /* Standard headers. */
#include <stdlib.h>
#include <stdio.h>
#include <string.h>
#include <math.h>
#include <float.h>
#include <fenv.h>
    
    /* Local headers. */
#include "ODE/errs.h"
#include "ODE/odeSD.h"
    /* Model file headers. */
#include "ODE/model.h"
}


#include "SG/oIndex.h"
#include "SG/util.h"
#include "SG/sparsegrid.h"
#include <iostream>
#include <time.h>
#include <mpi.h>

#define PI 3.14159265358979323846


int main(int argc, char **argv)
{
    
    // parameter initilization
    
    // maximum order of interpolation formula
    int maxorder=12;
    
    // tolerance controlling the adaptive selection of indices in a neighborhood
    // of the current index set
    double tolsparse=0.000005;
    
    // dimension of the parameter space
    
    int paradim=10;
    
    // number of differential equations
    int ndgl=3;
    
    // adaptive control of the ODE solver
    int flagadap=0;
    
    // number of control points     
    int sizet=11;

    // time points 
    oIndex tspan(1,sizet);
    
    tspan.set(0,0,0.0);
    tspan.set(0,1,12.0);
    tspan.set(0,2,20.0);
    tspan.set(0,3,30.0);
    tspan.set(0,4,60.0);
    tspan.set(0,5,120.0);
    tspan.set(0,6,200.0);
    tspan.set(0,7,300.0);
    tspan.set(0,8,400.0);
    tspan.set(0,9,500.0);
    tspan.set(0,10,1000.0);
   
    
    // interpolation points
    
    int intp=1;
    
    if ((intp!=1)&(intp!=2)&(intp!=3)) {
        fprintf(stderr,"Error during initialization (interpolation points)\n");
        
        return ( 1 );
    }
    oIndex erroriter;
    oIndex indexPoints;
    oIndex indexintPoints;
    oIndex numind;
    oIndex indexset;
    oIndex indexwi[ndgl];
    

    
    int rank, numtasks;
    int sendtype  = 1;
    int anstype  = 2;
    int donetype = 3;
    int master=0;
    MPI_Init(&argc,&argv);
    MPI_Comm_size(MPI_COMM_WORLD, &numtasks);
    MPI_Comm_rank(MPI_COMM_WORLD, &rank);
    MPI_Status Stat;
    
    if ( numtasks < 2 )
    {
        printf ( "\n" );
        printf ( "MPI_MULTITASK\n" );
        printf ( "  Number of available processes is 1!\n" );
        // Summary of the parameters
        if (flagadap==1){
            printf("Adaptive ODE Control\n");
        }
        printf("\n Parameters\n");
        printf("\n ------------------------------------------------------------------------\n");
        printf(" ------------------------------------------------------------------------\n");
        if (intp == 1){
            // Clenshaw-Curtis
            printf(" Clenshaw-Curtis interpolation points\n");
        }
        else {
            if (intp == 2){
                
                // Leja
                printf(" Leja interpolation points\n");
            }
            else {
                if (intp == 3){
                    
                    // Leja
                    printf(" R-Leja interpolation points\n");
                }
                
                
            }
            
        }
        
        printf(" Maximum interpolation order (1D)   : %d\n", maxorder);
        
        printf(" Error tolerance                    : %e\n", tolsparse);
        
        printf(" Number of differential equations   : %d\n", ndgl);
        
        printf(" Dimension of the parameter space   : %d\n", paradim);
        
        printf(" Number of control points           : %d\n", sizet);
        
        printf(" Time points                        : \n");
        
        tspan.mprintf();
        printf("\n ------------------------------------------------------------------------\n");
        printf(" ------------------------------------------------------------------------\n");
        
        
        ASparseGridSingle(tolsparse, intp,maxorder,&indexset, &indexPoints,indexwi,&indexintPoints,&numind,paradim, ndgl, sizet,&tspan,flagadap,&erroriter);
        char sBuffer[2048];
        sprintf(sBuffer, "./results/indexset.txt");
        indexset.mfprintf(sBuffer);
        sprintf(sBuffer, "./results/indexset.bin");
        indexset.mfprintb(sBuffer);
        sprintf(sBuffer,"./results/indexPoints.txt" );
        indexPoints.mfprintf(sBuffer);
        sprintf(sBuffer,"./results/indexPoints.bin" );
        indexPoints.mfprintb(sBuffer);
        sprintf(sBuffer, "./results/indexintPoints.txt");
        indexintPoints.mfprintf(sBuffer);
        sprintf(sBuffer, "./results/indexintPoints.bin");
        indexintPoints.mfprintb(sBuffer);
        sprintf(sBuffer,"./results/erroriter.txt" );
        erroriter.mfprintf(sBuffer);
        sprintf(sBuffer,"./results/numind.txt" );
        numind.mfprintf(sBuffer);
        sprintf(sBuffer,"./results/numind.bin" );
        numind.mfprintb(sBuffer);
        
        for (int k=0;k<ndgl;k++){
            sprintf(sBuffer, "./results/indexwi_%d.txt", k);
            indexwi[k].mfprintf(sBuffer);
            sprintf(sBuffer, "./results/indexwi_%d.bin", k);
            indexwi[k].mfprintb(sBuffer);
        }
        printf("\nPROGRAMM TERMINATED\n");

        MPI_Finalize ( ) ;
        
        
        
        
        exit(0);
    }
    
    
    //
    //  Run ASparseGrid on process 0
    //
    if ( rank == master )
    {
        
        // Summary of the parameters
        if (flagadap==1){
            printf("Adaptive ODE Control\n");
        }
        printf("\n Parameters\n");
        printf("\n ------------------------------------------------------------------------\n");
        printf(" ------------------------------------------------------------------------\n");
        if (intp == 1){
            // Clenshaw-Curtis
            printf(" Clenshaw-Curtis interpolation points\n");
        }
        else {
            if (intp == 2){
                
                // Leja
                printf(" Leja interpolation points\n");
            }
            else {
                if (intp == 3){
                    
                    // Leja
                    printf(" R-Leja interpolation points\n");
                }
                
                
            }
            
        }
        
        printf(" Maximum interpolation order (1D)   : %d\n", maxorder);
        
        printf(" Error tolerance                    : %e\n", tolsparse);
        
        printf(" Number of differential equations   : %d\n", ndgl);
        
        printf(" Dimension of the parameter space   : %d\n", paradim);
        
        printf(" Number of control points           : %d\n", sizet);
        
        printf(" Time points                        : \n");
        
        tspan.mprintf();
        printf("\n ------------------------------------------------------------------------\n");
        printf(" ------------------------------------------------------------------------\n");
        

        ASparseGrid(tolsparse, intp,maxorder,&indexset, &indexPoints,indexwi,&indexintPoints,&numind,paradim, ndgl, sizet,&tspan,&master,&numtasks,flagadap,&erroriter);
        char sBuffer[2048];
        sprintf(sBuffer, "./results/indexset.txt");
        indexset.mfprintf(sBuffer);
        sprintf(sBuffer, "./results/indexset.bin");
        indexset.mfprintb(sBuffer);
        sprintf(sBuffer,"./results/indexPoints.txt" );
        indexPoints.mfprintf(sBuffer);
        sprintf(sBuffer,"./results/indexPoints.bin" );
        indexPoints.mfprintb(sBuffer);
        sprintf(sBuffer, "./results/indexintPoints.txt");
        indexintPoints.mfprintf(sBuffer);
        sprintf(sBuffer, "./results/indexintPoints.bin");
        indexintPoints.mfprintb(sBuffer);
        sprintf(sBuffer,"./results/erroriter.txt" );
        erroriter.mfprintf(sBuffer);
        sprintf(sBuffer,"./results/numind.txt" );
        numind.mfprintf(sBuffer);
        sprintf(sBuffer,"./results/numind.bin" );
        numind.mfprintb(sBuffer);
        
        for (int k=0;k<ndgl;k++){
            sprintf(sBuffer, "./results/indexwi_%d.txt", k);
            indexwi[k].mfprintf(sBuffer);
            sprintf(sBuffer, "./results/indexwi_%d.bin", k);
            indexwi[k].mfprintb(sBuffer);
        }
        printf("\nPROGRAMM TERMINATED\n");

    }
    else {
        // compute nodes receive the realization of the parameter and solve the ODE
        oIndex* intPoints=new oIndex[maxorder];
        if (intp == 1){
            // Clenshaw-Curtis
            //printf("Clenshaw-Curtis interpolation points\n");
            for (int k=0;k<maxorder;k++){
                intPoints[k]=hiercc(k);
                
            }
        }
        
        if (intp == 2){
            
            // Leja
            //printf("Leja interpolation points\n");
            if ((hierleja(maxorder, intPoints))==false){
                fprintf(stderr,"Error reading Leja points\n");
                
            }
        }
        
        if (intp == 3){
            
            // R-Leja
            //printf("Leja interpolation points\n");
            if ((hierlejar(maxorder, intPoints))==false){
                fprintf(stderr,"Error reading R-Leja points\n");
                
            }
        }

        
        int maxI=500;
        int initsize=500;
        int nI=0;
        oIndex* I=new oIndex[maxI];
        // hierarchical surpluses
        oIndex** wI;
        wI=new oIndex*[maxI];
        oIndex* IndexI=new oIndex[maxI]; 
        for (int i = 0; i < maxI; i++)
            wI[i] = new oIndex[ndgl];
        int flag;
        MPI_Bcast(&flag,1,MPI_INT ,master, MPI_COMM_WORLD) ;
        while ((flag ==1)||(flag==2)||(flag==3)){
            if (flag==1){
            int size;
            MPI_Bcast(&size,1,MPI_INT ,master, MPI_COMM_WORLD) ;
            double buff[size];
            MPI_Recv(buff , size , MPI_DOUBLE ,master ,MPI_ANY_TAG  , MPI_COMM_WORLD, &Stat) ;
            double odetol;
            
            
            while (Stat.MPI_TAG != donetype){
                
                oIndex tmppi(size-1,1);
                for (int k=0;k<size-1;k++)
                    tmppi.set(k,0,buff[k]);
                odetol=buff[size-1];
                
                oIndex sol=solveODE(&(tmppi),odetol);
                int sizeans=sol.m*sol.n;
                double ans[sizeans];
                int counter=0;
                for (int l=0;l<sol.m;l++){
                    for (int k=0;k<sol.n;k++){
                        ans[counter]=sol.get(l,k);
                        counter++;
                    }
                }
                MPI_Send(ans , sizeans , MPI_DOUBLE ,master , anstype , MPI_COMM_WORLD) ;
                MPI_Recv(buff , size , MPI_DOUBLE ,master ,MPI_ANY_TAG , MPI_COMM_WORLD, &Stat) ;
                
            }
            }
        
            if (flag==2){
                int size;
                MPI_Recv(&size,1,MPI_INT,master ,MPI_ANY_TAG  , MPI_COMM_WORLD, &Stat) ;
                while (Stat.MPI_TAG != donetype){
                    double buff[size];
                    MPI_Recv(buff , size , MPI_DOUBLE ,master,MPI_ANY_TAG  , MPI_COMM_WORLD, &Stat) ;
                    oIndex indexk(size,1);
                    for (int k=0;k<size;k++){
                        indexk.set(k,0,buff[k]);
                    }
                    int size2;
                    MPI_Recv(&size2,1,MPI_INT,master ,MPI_ANY_TAG  , MPI_COMM_WORLD, &Stat) ;
                    double buff2[size2];
                    MPI_Recv(buff2 , size2 , MPI_DOUBLE ,master,MPI_ANY_TAG  , MPI_COMM_WORLD, &Stat) ;
                    oIndex Poitk(size,size2/size);
                    
                    int tmpc=0;
                    for (int k=0;k<Poitk.m;k++){
                        for (int l=0;l<Poitk.n;l++){
                            Poitk.set(k,l,buff2[tmpc]);
                            tmpc++;
                        }
                    }
                    oIndex* tmps=new oIndex[ndgl];
                    for (int k=0;k<ndgl;k++){
                       tmps[k].zeros(sizet,Poitk.n);
                    }
                    Evaltmpsum(tmps,&indexk, &Poitk, I,nI, IndexI, wI, intPoints, &tspan,ndgl);
                    
                    int sizeans=ndgl*sizet*Poitk.n;
                    double buffans[sizeans];
                    tmpc=0;
                    for (int k=0;k<ndgl;k++){
                        for (int l=0;l<sizet;l++){
                            for (int m=0;m<Poitk.n;m++){
                                buffans[tmpc]=tmps[k].get(l,m);
                                tmpc++;
                            }
                        }
                    }

                    
                    MPI_Send(&sizeans ,1 , MPI_INT ,master , anstype , MPI_COMM_WORLD) ;
                    MPI_Send(buffans , sizeans , MPI_DOUBLE ,master , anstype , MPI_COMM_WORLD) ;
                    
                    delete [] tmps;
                    
                    MPI_Recv(&size,1,MPI_INT,master ,MPI_ANY_TAG  , MPI_COMM_WORLD, &Stat) ;
                 }
               
                
            }
            if (flag==3){
                if (nI == maxI){
                    
                    I=enlarge(I,maxI,maxI+initsize);
                    wI=enlarge2(wI,maxI,maxI+initsize,ndgl);
                    
                    IndexI=enlarge(IndexI,maxI,maxI+initsize);
                    maxI=maxI+initsize;
                }
                int size1;
                MPI_Bcast(&size1,1,MPI_INT ,master, MPI_COMM_WORLD) ;
                double buff1[size1];
                MPI_Bcast(buff1,size1,MPI_DOUBLE ,master, MPI_COMM_WORLD) ;
                I[nI]=oIndex(size1,1);
                for (int l=0;l<size1;l++){
                    I[nI].set(l,0,buff1[l]);
                }
                int size2;
                MPI_Bcast(&size2,1,MPI_INT ,master, MPI_COMM_WORLD) ;
                double buff2[size2];
                MPI_Bcast(buff2,size2,MPI_DOUBLE ,master, MPI_COMM_WORLD) ;
                int tmpc=0;
                IndexI[nI]=oIndex(size1,size2/size1);
                for (int l=0;l<size1;l++){
                    for (int m=0;m<IndexI[nI].n;m++){
                        IndexI[nI].set(l,m,buff2[tmpc]);
                        tmpc++;
                    }
                }
                
                int size3;
                MPI_Bcast(&size3,1,MPI_INT ,master, MPI_COMM_WORLD) ;
                double buff3[size3];
                MPI_Bcast(buff3,size3,MPI_DOUBLE ,master, MPI_COMM_WORLD) ;
                
                tmpc=0;
                for (int l=0;l<ndgl;l++){
                    wI[nI][l]=oIndex(sizet,IndexI[nI].n);
                    for (int m=0;m<wI[nI][0].m;m++){
                        for (int n=0;n<wI[nI][0].n;n++){
                            wI[nI][l].set(m,n,buff3[tmpc]);
                            tmpc++;
                        }
                    }
                    
                }
                nI++;
                
                
            }
                
            
            
            MPI_Bcast(&flag,1,MPI_INT ,master, MPI_COMM_WORLD) ;
        }
        delete [] intPoints;
        delete [] I;
        
        for (int k=0;k<maxI;k++)
            delete [] wI[k];
        delete [] wI;
         
        
        delete [] IndexI;
    }
   
    MPI_Finalize ( ) ;
    
    
    
    
    exit(0);
}
