# Supplementary material for: Efficient Characterization of Parametric Uncertainty of Complex (Bio)chemical Networks
Source: PLoS Comput Biol. 2015 Aug 28;11(8):e1004457. doi: 10.1371/journal.pcbi.1004457 (PMC4552555; doi:10.1371/journal.pcbi.1004457)
Supplement: S1 File — Implementation of the adaptive Smolyak sparse grid method for the glucose model (model 1). (GZ) [file pcbi.1004457.s002.gz › Glucose_Interp_CC/mainEval.cpp]

#include <cstdlib>
#include <stdio.h>

#include <cstring>
#include <unistd.h>  //directories, etc...

using namespace std;


extern "C" {
    /* Standard headers. */
#include <stdlib.h>
#include <stdio.h>
#include <string.h>
#include <math.h>
#include <float.h>
#include <fenv.h>
    
    /* Local headers. */
#include "ODE/errs.h"
#include "ODE/odeSD.h"
    /* Model file headers. */
#include "ODE/model.h"
}

#include "SG/oIndex.h"
#include "SG/util.h"
#include "SG/sparsegrid.h"
#include "SG/interfaceODEeval.h"
#include <iostream>
#include <time.h>
#include <mpi.h>

#define PI 3.14159265358979323846
double unifRand()
{
    return rand() / double(RAND_MAX);
}

double unifRand(double a, double b)
{
    return (b-a)*unifRand() + a;
}

void seed()
{
    srand(time(0));
}


int main(int argc, char **argv)
{
    
    // parameter initilization
    
    // maximum order of interpolation formula
    int maxorder=12;
    
    // tolerance controlling the adaptive selection of indices in a neighborhood
    // of the current index set
    double tolsparse=0.000005;
    
    // dimension of the parameter space
    
    int paradim=10;
    
    // number of differential equations
    int ndgl=3;
    
    // adaptive control of the ODE solver
    int flagadap=0;
    
    // number of control points
    int sizet=11;
    
    // time points
    oIndex tspan(1,sizet);
    
    tspan.set(0,0,0.0);
    tspan.set(0,1,12.0);
    tspan.set(0,2,20.0);
    tspan.set(0,3,30.0);
    tspan.set(0,4,60.0);
    tspan.set(0,5,120.0);
    tspan.set(0,6,200.0);
    tspan.set(0,7,300.0);
    tspan.set(0,8,400.0);
    tspan.set(0,9,500.0);
    tspan.set(0,10,1000.0);
    
    //tspan.set(0,0,300.0);
    // interpolation points
    
    int intp=1;
    
    
    
    if ((intp!=1)&(intp!=2)&(intp!=3)) {
        fprintf(stderr,"Error during initialization (interpolation points)\n");
        
        return ( 1 );
    }
    
    oIndex indexPoints;
    oIndex indexintPoints;
    oIndex numind;
    oIndex indexset;
    oIndex indexwi[ndgl];
    
    
    
    printf("\n Parameters\n");
    printf("\n ------------------------------------------------------------------------\n");
    printf(" ------------------------------------------------------------------------\n");
    if (intp == 1){
        // Clenshaw-Curtis
        printf(" Clenshaw-Curtis interpolation points\n");
    }
    else {
        if (intp == 2){
            
            // Leja
            printf(" Leja interpolation points\n");
        }
        
    }
    
    
    printf(" Number of differential equations   : %d\n", ndgl);
    
    printf(" Dimension of the parameter space   : %d\n", paradim);
    
    printf(" Number of control points           : %d\n", sizet);
    
    printf(" Time points                        : \n");
    tspan.mprintf();
    printf("\n ------------------------------------------------------------------------\n");
    printf(" ------------------------------------------------------------------------\n");
    
    oIndex* intPoints=new oIndex[maxorder];
    if (intp == 1){
        // Clenshaw-Curtis
        //printf("Clenshaw-Curtis interpolation points\n");
        for (int k=0;k<maxorder;k++){
            intPoints[k]=hiercc(k);
            
        }
    }
    
    if (intp == 2){
        
        // Leja
        //printf("Leja interpolation points\n");
        if ((hierleja(maxorder, intPoints))==false){
            fprintf(stderr,"Error reading Leja points\n");
            
        }
    }
    
    if (intp == 3){
        
        // R-Leja
        //printf("Leja interpolation points\n");
        if ((hierlejar(maxorder, intPoints))==false){
            fprintf(stderr,"Error reading R-Leja points\n");
            
        }
    }
    
    char sBuffer[2048];
    sprintf(sBuffer,"./results/indexset.bin");
    indexset.mfreadb(sBuffer);
    
    sprintf(sBuffer,"./results/indexPoints.bin");
    indexPoints.mfreadb(sBuffer);
    
    sprintf(sBuffer,"./results/indexintPoints.bin");
    indexintPoints.mfreadb(sBuffer);
    
    sprintf(sBuffer,"./results/numind.bin");
    numind.mfreadb(sBuffer);
    
    for (int k=0;k<ndgl;k++){
        sprintf(sBuffer, "./results/indexwi_%d.bin", k);
        indexwi[k].mfreadb(sBuffer);
        
    }
    
    int numbertest=10;
    double a=-1.0;
    double b=1.0;
    oIndex solSG[numbertest];
    for (int k=0;k<numbertest;k++){
        solSG[k].zeros(sizet, ndgl);
    }
    oIndex Pointk(paradim,numbertest);
    for (int l=0;l<numbertest;l++){
        
        for (int k=0;k<paradim;k++){
            Pointk.set(k,l,unifRand(a,  b));
        }
    }

    EvalSG(&Pointk, &indexset,indexset.n, &numind,&indexPoints, indexwi, intPoints, &tspan,ndgl, solSG);
    
    
    
    oIndex sol[numbertest];
    oIndex sol2[numbertest];
    oIndex solapp(sizet,numbertest);
    for (int k=0;k<numbertest;k++){
        oIndex tmpsol;
        oIndex tmpparam=Pointk.GetColumn(k);
        double factol=1.0;
        tmpsol=solveODEref(&tmpparam,factol);
        sol[k]=tmpsol.T();
        oIndex tmpsol2;
        tmpsol2=solveODEref2(&tmpparam,factol);
        sol2[k]=tmpsol2.T();
        
        sprintf(sBuffer, "./results/soltest_%d.txt", k);
        sol[k].mfprintf(sBuffer);
        sprintf(sBuffer, "./results/sol2test_%d.txt", k);
        sol2[k].mfprintf(sBuffer);
        sprintf(sBuffer, "./results/solapptest_%d.txt", k);
        solSG[k].mfprintf(sBuffer);
    }
    sprintf(sBuffer,"./results/solPointtest.txt");
    Pointk.mfprintf(sBuffer);
    delete [] intPoints;
    
    
    
    
    
    exit(0);
}
