# Supplementary material for: Efficient Characterization of Parametric Uncertainty of Complex (Bio)chemical Networks
Source: PLoS Comput Biol. 2015 Aug 28;11(8):e1004457. doi: 10.1371/journal.pcbi.1004457 (PMC4552555; doi:10.1371/journal.pcbi.1004457)
Supplement: S1 File — Implementation of the adaptive Smolyak sparse grid method for the glucose model (model 1). (GZ) [file pcbi.1004457.s002.gz › Glucose_Interp_CC/Makefile]

CC = mpic++
CFLAGS = -g  -O2 -I/usr/include/atlas -L/usr/lib
LIBS = -lm -llapack -lcblas -latlas

all: main.gcc mainEval.gcc

main.gcc: main.o odeSD.o errs.o model.o

	$(CC)  -o main.gcc main.o odeSD.o errs.o model.o -lm -llapack -lcblas -latlas -g -Wall -O2 -I/cluster/home/math/claschil/builds/ATLAS/include -L/cluster/home/math/claschil/builds/ATLAS/lib

mainEval.gcc: mainEval.o odeSD.o errs.o model.o

	$(CC)  -o mainEval.gcc mainEval.o odeSD.o errs.o model.o -lm -llapack -lcblas -latlas -g -Wall -O2 -I/cluster/home/math/claschil/builds/ATLAS/include -L/cluster/home/math/claschil/builds/ATLAS/lib

main.o: main.cpp
	$(CC) $(CFLAGS) -c main.cpp

mainEval.o: mainEval.cpp
	$(CC) $(CFLAGS) -c mainEval.cpp

odeSD.o: ODE/odeSD.c
	mpicc  -g  -O2 -I/cluster/home/math/claschil/builds/ATLAS/include -L/cluster/home/math/claschil/builds/ATLAS/lib -c -o odeSD.o ODE/odeSD.c

errs.o: ODE/errs.c
	mpicc  -g  -O2 -I/cluster/home/math/claschil/builds/ATLAS/include -L/cluster/home/math/claschil/builds/ATLAS/lib -c -o errs.o ODE/errs.c

model.o: ODE/model.c
	mpicc  -g  -O2 -I/cluster/home/math/claschil/builds/ATLAS/include -L/cluster/home/math/claschil/builds/ATLAS/lib -c -o model.o ODE/model.c

clean: 
	$(RM) main.gcc mainEval.gcc *.o *~ 
