# Supplementary material for: Efficient Characterization of Parametric Uncertainty of Complex (Bio)chemical Networks
Source: PLoS Comput Biol. 2015 Aug 28;11(8):e1004457. doi: 10.1371/journal.pcbi.1004457 (PMC4552555; doi:10.1371/journal.pcbi.1004457)
Supplement: S1 File — Implementation of the adaptive Smolyak sparse grid method for the glucose model (model 1). (GZ) [file pcbi.1004457.s002.gz › Glucose_Interp_CC/README.txt]

Adaptive Sparse Grid

based on 

- C. Schillings, M. Sunnaker, J. Stelling, C. Schwab, Efficient Characterization of Parametric Uncertainty of Complex (Bio)chemical Networks


and 

- M. Hansen, C. Schillings, C. Schwab, Sparse approximation algorithms for
high dimensional parametric initial value problems. Proc of the Fifth
International Conference on High Performance Scientific Computing 2012, Hanoi,
Vietnam, 2014. 
 
- T. Gerstner and M. Griebel, Dimension-adaptive tensor-product quadrature, Computing,
71, 65–87, 2003.

- C. Schillings and C. Schwab, Sparsity in Bayesian inversion of parametric operator equations, Inverse Problems, 30(6), 2014.

- C. Schillings and C. Schwab. Sparse, adaptive Smolyak quadratures for Bayesian inverse problems, Inverse Problems 29(6), 2013.


The code interpolates high- or infinite dimensional functions using a Smolyak-based approach. The dimension adaptive version of the algorithm automatically controls the active dimension and searches for the largest contribution to the quadrature error in the set of reduced neighbours. In the case of a fixed dimension (nonadaptive strategy), which is used for the Glucose model, the greedy algorithm is based on the full set of neighbours.

Interpolation rules:

- Clenshaw-Curtis (nested)

- symmetrized Leja Points

- R-Leja Points

Input: 

main.cpp / mainEval.cpp

- int  			interpolation formula
- maxorder 		maximal interpolation order
- paradim 		(max.) parameter dimension
- sizet 		number of time points
- ndgl 			number of differential equations
- tolsparse		stopping criterion
- flagadap 		adaptivity flag (1 adaptive, 0 nonadaptive strategy)


Output (in the folder results):

- erroriter		estimated error in each iteration

- indexintPoints	quadrature points

- indexPoints		indices of the quadrature points	

- Indexset		indexset

- indexwi_		hierarchical surpluses of the indexset

- numind		number of points for each index


The forward problem is Model 1: Glucose uptake in yeast. We are interested in interpolating the states 1,2 and 5 for parameter variations of +/- 0.25 p_0, the test case corresponds to one in sec. 4.1.1 in the supplementary data. The ode solver and the model description can be found in the folder ODE.  
The coupling to the sparse grid algorithm is done via the file SG/interfaceODE.h. The greedy algorithm needs for a given realisation of the unknown parameter an evaluation of the quantity of interest. The final results will be stored in the folder results. To evaluate the sparse grid surrogate model, the function mainEval.cpp is provided. In the current version, the sparse grid solution is compared to the direct solution of the ODE for 10 randomly chosen parameter variations.

Please note that the Makefile may require the adaption of the path to the atlas library. 
