# Supplementary material for: Efficient Characterization of Parametric Uncertainty of Complex (Bio)chemical Networks
Source: PLoS Comput Biol. 2015 Aug 28;11(8):e1004457. doi: 10.1371/journal.pcbi.1004457 (PMC4552555; doi:10.1371/journal.pcbi.1004457)
Supplement: S1 File — Implementation of the adaptive Smolyak sparse grid method for the glucose model (model 1). (GZ) [file pcbi.1004457.s002.gz › Glucose_Interp_CC/SG/interfaceODE.h]

// ---- solveODE ---

oIndex solveODE(oIndex * paramreal,double factol){
    
    
    int nparam=(*paramreal).m;
    //printf("factol %e\n",factol);
    //printf("factol %e\n",factol);
    double param[nparam];
    double model_p[10] = {1000,1100,1000,1200,1000,7000,1000,1100,4.2,1};
    
    for (int k=0;k<nparam;k++){
        //param[k]=model_p[k]*pow(10.0,0.15*(*paramreal).get(k,0));
        param[k]=model_p[k]+model_p[k]*0.25*(*paramreal).get(k,0);
        //printf("model_p[k]*pow(10.0,0.25) %e\n",model_p[k]*pow(10.0,0.25));
    }
    
    
    
    double model_x0[9] = {1.4,0,0,0,0.73,0,0,0.005,0.005};
    
    double *T, *X, *S, *x0;
    struct odeSD_opts opts = odeSD_opts_default;
    int i, k, nr_steps;
    double tspan[11] = {0.0, 12.0 ,20.0,30.0,60.0,120.0,200.0,300.0,400.0,500.0,1000.0};
    //double tspan[3] = { 0.0, 1200.0,2400.0 };
    int nneg[ model_Nstates ];
    
    /* Init x0. */
    x0 = (double *)alloca( sizeof(double) * model_Nstates );
    memcpy( x0 , model_x0, sizeof(double) * model_Nstates );
    
    /* Set some options. */
    opts.RelTol = 1.0e-9;
    opts.AbsTol = DBL_EPSILON;
    //for ( k = 0 ; k < Kholodenko1999_23states_Nstates ; k++ )
    //    nneg[k] = k;
    //opts.NonNegative = nneg;
    //opts.nr_NonNegative = Kholodenko1999_23states_Nstates;
    
    /* Call the integrator on the MODEL problem. */
    if ( ( nr_steps = odeSD( &model_f , &model_jac ,
                            11 , tspan , model_Nstates , model_x0 , &opts ,
                            model_Nparams , param , NULL ,
                            &T , &X , &S ) ) < 0 ) {
        errs_dump(stderr);
        abort();
    }
    //printf("nr_steps %d \n", nr_steps);
    /* Init x0. */
    //printf("nr_steps %d \n", nr_steps);
    //printf("Kholodenko1999_23states_States %d \n", Kholodenko1999_23states_Nstates);
    //int ndgl=6;
    oIndex solout(3,11);
    for ( i = 0 ; i < nr_steps ; i++ ) {
        //printf( "%e" , T[i] );
        
        // printf( " %e" , X[ i*Kholodenko1999_23states_Nstates + k ] );
        solout.set(0,i,X[ i*model_Nstates + 0 ] );
        solout.set(1,i,X[ i*model_Nstates + 1 ] );
        solout.set(2,i,X[ i*model_Nstates + 4 ] );
        
    }
    
    
    /* Clean up after odeSD. */
    
    
    //printf("out\n");
    //solout.mprintf();
    free( T ); free( X ); free( S );
    return solout;
}
