# Supplementary material for: Efficient Characterization of Parametric Uncertainty of Complex (Bio)chemical Networks
Source: PLoS Comput Biol. 2015 Aug 28;11(8):e1004457. doi: 10.1371/journal.pcbi.1004457 (PMC4552555; doi:10.1371/journal.pcbi.1004457)
Supplement: S1 File — Implementation of the adaptive Smolyak sparse grid method for the glucose model (model 1). (GZ) [file pcbi.1004457.s002.gz › Glucose_Interp_CC/SG/oIndex.h]

#include <cmath>

class oIndex
{
  private:
    //the entries of the index
    double *data;
    //constructor from array
    oIndex(double*, const int, const int, const bool);

  public:
    int m; //number of rows
    int n; //number of colums
    //default constructor
    oIndex();
    //constructor with size
    oIndex(const int, const int);

    //destructor
    ~oIndex();
    //copy constructor
    oIndex(const oIndex&);
    //overloaded assignment operator
    oIndex& operator=(const oIndex&);

    //index addition
    oIndex operator+(const oIndex&);
    //index substraction
    oIndex operator-(const oIndex&);
    //index multiplication
    oIndex operator*(const oIndex&);
    //double*oIndex
    friend oIndex operator*(const double&, const oIndex&);
    //index transpose
    oIndex T();
    //index inverse
    oIndex inv();
    //create identity index
    void identity(const int);
    void zeros(const int, const int);	
    //create unit vector
    void unit(const int);
    //index norm (for a (m x 1) - Index this will be the normal vector norm
    double norm(const double);

    //set a value
    void set(const int, const int, const double);
    //get a value
    double get(const int, const int);
    oIndex GetColumn(const int);
    void SetColumn(const int, const oIndex);
    //print the index to the console
    void mprintf();
    //print the index into a file
    bool mfprintf(char*);
    //print the index as binaries into a file
    bool mfprintb(char*);
   //read a index as binaries form a file
    bool mfreadb(char*);
    bool mfreadf(char*);
    bool isequal(oIndex);
};

//default constructor
oIndex::oIndex()
{
  //printf("DEBUG: DEFAULT CONSTRUCTOR CALLED\n");
  m=0;
  n=0;
  data = new double[1];
}

//constructor with size
oIndex::oIndex(const int mToCreate, const int nToCreate)
{
  //printf("DEBUG: CONSTRUCTOR WITH SIZE CALLED\n");
  m = mToCreate;
  n = nToCreate;
  data = new double[mToCreate*nToCreate];
  for(int i=0;i<mToCreate*nToCreate;i++)
  {
    data[i] = 0.0;
  }
}

//constructor from array
oIndex::oIndex(double* dataToCreate, const int mToCreate, const int nToCreate, const bool wrap)
{
  //printf("DEBUG: CONSTRUCTOR FROM ARRAY CALLED\n");
  m = mToCreate;
  n = nToCreate;
  if(wrap == false)
  {
    data = new double[mToCreate*nToCreate];
    for(int i=0;i<mToCreate*nToCreate;i++)
    {
      data[i] = dataToCreate[i];
    }
  }
  else
    data = dataToCreate;
}

//destructor
oIndex::~oIndex()
{
  delete [] data;
}

//copy constructor
//will be called in case of one scope: oIndex C = A;
oIndex::oIndex(const oIndex& inpIndex)
{
  //printf("DEBUG: COPY CONSTRUCTOR CALLED\n");
  m = inpIndex.m;
  n = inpIndex.n;
  data = new double[m*n];

  for(int i=0;i<m*n;i++)
  {
    data[i] = inpIndex.data[i];
  }
}

//overloaded assignment operator
//will be called in case of higher scope: oIndex C; lower scope: C = A;
oIndex& oIndex::operator=(const oIndex& inpIndex)
{
  //printf("DEBUG: OVERLOADED ASSIGNMENT \"=\" CALLED\n");
  if(this != &inpIndex)
  {
    m = inpIndex.m;
    n = inpIndex.n;

    delete [] data;
    data = new double[m*n];
    for(int i=0;i<m*n;i++)
    {
      data[i] = inpIndex.data[i];
    }
  }
  return *this;
}

inline void oIndex::set(const int mToSet, const int nToSet, const double value)
{
  if(mToSet < 0 || mToSet >= m || nToSet < 0 || nToSet >= n)
  {
    fprintf(stderr, "WARNING: INDEX OUT OF BOUNDS (set)!\n");
    exit(1);
  }
  data[mToSet*n+nToSet] = value;
}

inline double oIndex::get(const int mToGet, const int nToGet)
{
  if(mToGet < 0 || mToGet >= m || nToGet < 0 || nToGet >= n)
  {
    fprintf(stderr, "WARNING: INDEX OUT OF BOUNDS (get)!\n");
    exit(1);
  }
  return data[mToGet*n+nToGet];
}

oIndex oIndex::GetColumn(const int iColumnToGet)
{
  if(iColumnToGet < 0 || iColumnToGet >= n)
  {
    fprintf(stderr, "ERROR GetColumn: Column out of Range\n");
    exit(1);
  }
  oIndex Return(m,1);
  for(int i=0;i<m;i++)
  {
    double dValue = get(i, iColumnToGet);
    Return.set(i, 0, dValue);
  }
  return Return;
}

void oIndex::SetColumn(const int iColumnToSet, oIndex MtoSet)
{
  if(MtoSet.n != 1 || MtoSet.m != m)
  {
    fprintf(stderr, "ERROR SetColumn: Index to set as column is too large\n");
    exit(1);
  }
  for(int i=0;i<m;i++)
  {
    double dValue = MtoSet.get(i,0);
    set(i,iColumnToSet, dValue);
  }
}

//index addition
oIndex oIndex::operator+(const oIndex& inpIndex)
{
  if((n != inpIndex.n) || (m != inpIndex.m))
    fprintf(stderr, "ERROR USING + MATRIX DIMENSIONS MUST AGREE\n");

  double *dNewData = new double [m*n];
  for(int i=0;i<m*n;i++)
  {
    dNewData[i] = data[i] + inpIndex.data[i];
  }
  return oIndex(dNewData, m, inpIndex.n, true);
}

//index substraction
//*this-inpIndex <=> *this.operator-(inpIndex) ==> r.h.s. is inpIndex
oIndex oIndex::operator-(const oIndex& inpIndex)
{
  if((n != inpIndex.n) || (m != inpIndex.m))
    fprintf(stderr, "ERROR USING + MATRIX DIMENSIONS MUST AGREE\n");

  double *dNewData = new double [m*n];
  for(int i=0;i<m*n;i++)
  {
    dNewData[i] = data[i] - inpIndex.data[i];
  }
  return oIndex(dNewData, m, inpIndex.n, true);
}

//index multiplication
oIndex oIndex::operator*(const oIndex& inpIndex)
{
  if(n != inpIndex.m)
  {
    fprintf(stderr, "ERROR: MATRIX DIMENSIONS MUST AGREE\n");
    exit(1);
  }
  else
  {
    double *dNewData = new double [m*inpIndex.n];
    for(int iZeile=0;iZeile<m;iZeile++)
    {
      for(int iSpalte=0;iSpalte<inpIndex.n;iSpalte++)
      {
        double dValue = 0.0;
        for(int j=0;j<n;j++)
        {
          double dValue1 = get(iZeile, j);
          double dValue2 = inpIndex.data[j*inpIndex.n+iSpalte];
          dValue += dValue1*dValue2;
        }
        dNewData[iZeile*inpIndex.n+iSpalte] = dValue;
      }
    }
    return oIndex(dNewData, m, inpIndex.n, true);
  }
}

//double*Index:
oIndex operator*(const double& dFactor, const oIndex& inpIndex)
{
  double *dNewData = new double [inpIndex.n*inpIndex.m];
  for(int i=0;i<inpIndex.n*inpIndex.m;i++)
  {
    dNewData[i] = dFactor*inpIndex.data[i];
  }
  return oIndex(dNewData, inpIndex.m, inpIndex.n, true);
}

oIndex oIndex::T()
{
  double *dNewData = new double [m*n];
  for(int iZeile=0;iZeile<m;iZeile++)
  {
    for(int iSpalte=0;iSpalte<n;iSpalte++)
    {
      double dValue = get(iZeile, iSpalte);
      dNewData[iSpalte*m+iZeile] = dValue;
    }
  }
  return oIndex(dNewData, n, m, true);
}

oIndex oIndex::inv()
{
  if((m != n) || m<=0 || n<= 0)
  {
    fprintf(stderr, "ERROR INVERTING MATRIX, MUST BE QUADRATIC\n");
  }
  double *dNewData = new double [m*n];
  if(m == 1)
  {
    dNewData[0] = 1.0/data[0];
  }
  else if(m ==2)
  {
    double a = data[0];
    double c = data[1];
    double b = data[2];
    double d = data[3];

    dNewData[0] =  (1.0/(a*d-b*c))*d;
    dNewData[1] = -(1.0/(a*d-b*c))*c;
    dNewData[2] = -(1.0/(a*d-b*c))*b;
    dNewData[3] =  (1.0/(a*d-b*c))*a;
  }
  else
  {
    fprintf(stderr, "ERROR NO ROUTINE SPECIFIED FOR INVERSE MATRICES OF DIMENSION 3 OR GREATER\n");
    for(int i=0;i<m*n;i++)
    {
      dNewData[i] = 0.0;
    }
  }
  return oIndex(dNewData, m, n, true);
}

void oIndex::identity(const int iSize)
{
  delete [] data;
  data = new double [iSize*iSize];
  for(int i=0;i<iSize*iSize;i++)
  {
    data[i] = 0.0;
  }
  for(int i=0;i<iSize;i++)
  {
    set(i,i, 1.0);
  }
  m = iSize;
  n = iSize;
}
void oIndex::zeros(const int mSize, const int nSize)
{
  delete [] data;
  data = new double [mSize*nSize];
  for(int i=0;i<mSize*nSize;i++)
  {
    data[i] = 0.0;
  }
  
  m = mSize;
  n = nSize;
}
//create ith unit vector
void oIndex::unit(const int ith)
{
  if(n != 1)
  {
    fprintf(stderr, "ERROR FUNCTION UNIT: WORKS ONLY ON VECTORS\n");
    exit(1);
  }
  if(ith >= m || ith < 0)
  {
    fprintf(stderr, "ERROR IN UNIT: INDEX OUT OF BOUNDS\n");
    exit(1);
  }
  for(int i=0;i<m;i++)
  {
    data[i] = 0.0;
  }
  data[ith] = 1.0;
}

double oIndex::norm(const double type)
{
  double dNorm = 0.0;
  for(int i=0;i<m*n;i++)
  {
    //pow( double a, double b ) "a hoch b"
    dNorm += std::abs(pow(data[i], type));
  }
  return pow(dNorm, (1.0/type));
}

void oIndex::mprintf()
{
  for(int i=0;i<m;i++)
  {
    for(int j=0;j<n;j++)
    {
      printf("%+e ", get(i,j));
    }
    printf("\n");
  }
}

bool oIndex::mfprintf(char sFileName[])
{
  FILE *fOutput;
  if((fOutput = fopen(sFileName, "w+")) == NULL)
  {
    fprintf(stderr, "ERROR: Could not open file %s\n", sFileName);
    return true;
  }
    fprintf( fOutput, "%d\n", m );
    fprintf( fOutput, "%d\n", n );
    fprintf(fOutput, "\n");
  for(int i=0;i<m;i++)
  {
    for(int j=0;j<n;j++)
    {
      fprintf(fOutput, "%+.16le ", get(i,j));
    }
    fprintf(fOutput, "\n");
  }
  if(fclose(fOutput) == EOF)
    return true;
  return false;
}

bool oIndex::mfprintb(char sFileName[])
{
  int iVersion = 1;
  FILE *fOutput;
  if((fOutput = fopen(sFileName, "wb")) == NULL)
  {
    fprintf(stderr, "ERROR: Could not open file %s\n", sFileName);
    return true;
  }
  fwrite(&iVersion, sizeof(int), 1, fOutput);
  fwrite(&m, sizeof(int), 1, fOutput);
  fwrite(&n, sizeof(int), 1, fOutput);
  fwrite(data, sizeof(double), m*n, fOutput);
  if(fclose(fOutput) == EOF)
    return true;
  return false;
}

bool oIndex::mfreadb(char sFileName[])
{
  delete [] data;
  FILE *fOutput;
  if((fOutput = fopen(sFileName, "rb")) == NULL)
  {
    fprintf(stderr, "ERROR: Could not open file %s\n", sFileName);
    return true;
  }
  int iVersion;
  fread(&iVersion, sizeof(int), 1, fOutput);
  fread(&m, sizeof(int), 1, fOutput);
  fread(&n, sizeof(int), 1, fOutput);
  data = new double[m*n];
  fread(data, sizeof(double), m*n, fOutput);
  if(fclose(fOutput) == EOF)
    return true;
  return false;
}
bool oIndex::mfreadf(char sFileName[])
{
  delete [] data;
  FILE *fOutput;
  if((fOutput = fopen(sFileName, "rb")) == NULL)
  {
    fprintf(stderr, "ERROR: Could not open file %s\n", sFileName);
    return true;
  }
  fscanf( fOutput, "%d\n", &m );
  fscanf( fOutput, "%d\n", &n );
  
  data = new double[m*n];
  for (int i = 0; i < m*n; i++ )
    {   fscanf( fOutput, "%lf\n", &(data[i]) );
    }
  
  if(fclose(fOutput) == EOF)
    return true;
  return false;
}
bool oIndex::isequal(oIndex B)
{
  if(B.n != n || B.m != m)
  {
    return false;
  }
  for(int i=0;i<m;i++)
  {
    for (int j=0; j<n; j++)
    {
	if (abs(get(i,j)-B.get(i,j))>1e-13)
	{
		return false;
	}
    }
  }
  return true;
}
