# Supplementary material for: Efficient Characterization of Parametric Uncertainty of Complex (Bio)chemical Networks
Source: PLoS Comput Biol. 2015 Aug 28;11(8):e1004457. doi: 10.1371/journal.pcbi.1004457 (PMC4552555; doi:10.1371/journal.pcbi.1004457)
Supplement: S1 File — Implementation of the adaptive Smolyak sparse grid method for the glucose model (model 1). (GZ) [file pcbi.1004457.s002.gz › Glucose_Interp_CC/SG/sparsegrid.h]

#include "interfaceODE.h"
#include <mpi.h>
#define PI 3.14159265358979323846
// ---- hiercc ---

oIndex hiercc(int order){
    
    // computation of hierarchical Clenshaw-Curtis points 
    
    /*  input:  integer order (order of the interpolation points
     output: oIndex (size 1 x numpoints) */
    
    //  order 0 gives the interpoaltion point 0.0 
    if (order==0){
        oIndex intPoints(1,1);
        return intPoints;
    }
    
    // order 1 gives the interpolation points -1.0, 1.0
    else if (order==1){
        
        oIndex intPoints(1,2);
        intPoints.set(0,0,-1.0);
        intPoints.set(0,1,1.0);
        return intPoints;
    }
    
    // order>1, interpolation points -cos(pi*(j-1)/(m-1))
    else {
        int numcc;
        // number of hierarchical interpolation points
        numcc=intPow(2,order-1);
        int m;
        // total number of interpolation points
        m=intPow(2,order)+1;
        oIndex intPoints(1,numcc);
        for (int k=0;k<numcc;k++){
            intPoints.set(0,k,-cos(PI*(2.0*(double)k+1.0)/(m-1.0)));
        }
        
        return intPoints;
    }
}

// ---- hierleja ---

bool hierleja(int order, oIndex *intPoints){
    
    // computation of hierarchical Leja points 
    
    /*  input:  integer order (order of the interpolation points
     output: oIndex (size 1 x numpoints) */
    
    oIndex tmpP;
    oIndex tmpintPoints;
    char sBuffer[2048];
    sprintf(sBuffer, "./interp_points/leja.txt");
    tmpP.mfreadf(sBuffer);
    
    if (order>(tmpP.m/2)){
        fprintf(stderr,"Error: Maximum order of interpolation points exceeds given Leja points\n");
        return false;
    }
    else {
        tmpintPoints.zeros(1,1);
        tmpintPoints.set(0,0,tmpP.get(0,0));
        intPoints[0]=tmpintPoints;
        int counter=1;
        for (int k=1;k<(order);k++){
            // order>0
            tmpintPoints.zeros(1,2);
            tmpintPoints.set(0,0,tmpP.get(counter,0));
            counter=counter+1;
            tmpintPoints.set(0,1,tmpP.get(counter,0));
            counter=counter+1;
            intPoints[k]=tmpintPoints;
            
        }
    }
    return true;
}

// ---- hierleja ---

bool hierlejar(int order, oIndex *intPoints){
    
    // computation of hierarchical Leja points
    
    /*  input:  integer order (order of the interpolation points
     output: oIndex (size 1 x numpoints) */
    
    oIndex tmpP;
    oIndex tmpintPoints;
    char sBuffer[2048];
    sprintf(sBuffer, "./interp_points/lejaproj.txt");
    tmpP.mfreadf(sBuffer);

    
    if (order>(tmpP.m/2)){
        fprintf(stderr,"Error: Maximum order of interpolation points exceeds given Leja points\n");
        return false;
    }
    else {
        tmpintPoints.zeros(1,1);
        tmpintPoints.set(0,0,tmpP.get(0,0));
        intPoints[0]=tmpintPoints;
        int counter=1;
        for (int k=1;k<(order);k++){
            // order>0
            tmpintPoints.zeros(1,2);
            tmpintPoints.set(0,0,tmpP.get(counter,0));
            counter=counter+1;
            tmpintPoints.set(0,1,tmpP.get(counter,0));
            counter=counter+1;
            intPoints[k]=tmpintPoints;
            
            
        }
    }
    return true;
}


// ---- insert ---

bool insert(oIndex *newi,oIndex *I, int nI, oIndex *wiabs, double * maxwneigh){
    
    // check of feasibility of the new index newi 
    
    /*  input:  oIndex newi (candidate for the active set)
     oIndex I (array of matrices storing the old index set)
     integer nI (number of indices of the old index set)
     oIndex wiabs (error contribution)
     output: boolean (true: feasible, false: loss of monotonicity) */
    
    
    bool insertb=false;
    
    // dimension of the new index
    int dim=(*newi).m;
    *maxwneigh=0.0;
    // computation of all predecessors
    for (int k=0;k<dim;k++){
        insertb=false;
        
        if ((*newi).get(k,0)>0.0){
            oIndex tmpi(dim,1);
            tmpi=(*newi);
            tmpi.set(k,0,tmpi.get(k,0)-1.0);
            // search of the predecessor tmpi in the old index set
            for (int l=0;l<nI;l++){
                
                // comparison requires the same dimension of tmpi and tmpiold (in I) 
                oIndex tmpiold(dim,1);
                for (int o=0;o<I[l].m;o++){
                    tmpiold.set(o,0,I[l].get(o,0));
                }
                
                if (tmpi.isequal(tmpiold)){
                    insertb=true;
                    if ((*wiabs).get(0,l)>*maxwneigh){
                        (*maxwneigh)=(*wiabs).get(0,l);
                    }
                    break;
                }
                
                
            }
        }
        else {
            insertb=true;
        }
        if (insertb==false){
            return insertb;
        }
        
    }
    return insertb;
    
}


// ---- ErrorEstimator ---

double ErrorEstimator(oIndex *wik, double nk, oIndex *normfac1, int ndgl)
{
    // determination of the profit of a given index
    
    /*  input:  oIndex wik (hierarchical surplus)
     double nk (work contribution) 
     double normfac1 (profit of index 0)
     output: double maxp (profit)  */
    
    
    // variable dimension
    int dimt=wik[0].m;
    // number of points
    int n=wik[0].n;
    double maxp=fabs(wik[0].get(0,0))/((*normfac1).get(0,0));
    for (int i=0;i<ndgl;i++){
        for (int l=0;l<dimt;l++){
            for (int k=0;k< n; k++){
                if (fabs(wik[i].get(l,k))>maxp){
                    maxp=fabs(wik[i].get(l,k))/(*normfac1).get(i,l);
                }
            }
            
    
        
    }
    }
    return maxp;
    
}


// ---- LagrangeAnsatz ---

double LagrangeAnsatz(double x, int k, int km, oIndex *intPoints)
{
    
    // evaluation of the one-dimensional lagrange polynomial
    
    /*  input:  double x (realization of the parameter)
     int k (order of polynomial)
     int km (position of the interpolation point)
     oIndex intPoints (interpolation points)
     
     output: double ans (lagrange polynomial at x)  */
    
    
    double ans=1.0;
    // interpolation point given by k, km
    double xk=intPoints[k].get(0,km);
    // computation of polynomial order < k
    for (int l=0;l<k;l++){
        for (int m=0;m<intPoints[l].n;m++){
            ans=ans*(x-intPoints[l].get(0,m))/(xk-intPoints[l].get(0,m));
        }
    }
    // evalution of the remaining products of order k
    for (int m=0;m<intPoints[k].n;m++){
        if (km != m){
            ans=ans*(x-intPoints[k].get(0,m))/(xk-intPoints[k].get(0,m));
        }
    }
    return ans;
    
}

// ---- EvalPoints ---

bool EvalPoints(oIndex *indexPointsk, oIndex *Pointsk, oIndex *indexk, oIndex *intPoints, int maxorder)
{
    
    // evaluation of hierarchical interpolation points of indexk
    
    /*  input:  oIndex indexk (given index)
     oIndex intPoints (interpolation points)
     
     output: oIndex indexPointsk (position of the interpolation points in intPoints)
     oIndex Pointsk (interpolation points) */
    
    // variable dimension
    
    int dim=(*indexk).m;
    
    // determination of the number of interpolation points
    int numpointsi=1;
    for (int k=0;k<dim;k++){
        if ((int)(*indexk).get(k,0)+1>maxorder){
            fprintf(stderr,"Error: Maximum order of interpolation formula reached\n");
            return false;
        }
            
        numpointsi=numpointsi*(intPoints[(int)(*indexk).get(k,0)]).n;
    }
    
    // initialization of indexPointsk, Pointsk
    (*indexPointsk).zeros(dim,numpointsi);
    (*Pointsk).zeros(dim,numpointsi);
    oIndex tmpi(dim,1);
    
    // computation of all permuations
    for (int k=0;k<dim;k++){
        (*Pointsk).set(k,0,intPoints[(int)(*indexk).get(k,0)].get(0,(int)tmpi.get(k,0)));
        (*indexPointsk).set(k,0,tmpi.get(k,0));
    }
    for (int k=1;k<numpointsi;k++){
        for (int l=dim-1;l>-1;l--){
            
            if (tmpi.get(l,0)<(intPoints[(int)(*indexk).get(l,0)].n-1)){
                tmpi.set(l,0,tmpi.get(l,0)+1.0);
                break;
            }
            else
                tmpi.set(l,0,0.0);
        }
        for (int l=0;l<dim;l++){
            (*Pointsk).set(l,k,intPoints[(int)(*indexk).get(l,0)].get(0,(int)tmpi.get(l,0)));
            (*indexPointsk).set(l,k,tmpi.get(l,0));
        }
    }
    return true;
    
}
// ---- EvalSparseGrid ---

void EvalSG(oIndex *Pointk, oIndex *indexset,int nI,oIndex * numind, oIndex *indexPoints, oIndex *wI, oIndex * intPoints, oIndex *tspan,int ndgl, oIndex * solSG)

{
    
    // evaluation of hierarchical surpluses of indexk
    
    /*  input:  
     oIndex Pointk (corresponding interpolation points)
     oIndex indexset (old index set)
     int nI (number of indices in the old index set)
     oIndex indexPoints (indices of the interpolation points)
     oIndex wi (hierarchical surpluses of the old index set)
     oIndex intPoints (interpolation points)
     
     output: oIndex solSG */
    
    // variable dimension
    
    int dim=(*Pointk).m;
    int sizet=(*tspan).n;
    int np=(*Pointk).n;
    
    //printf("nI %d\n", nI);
    
    for (int k=0;k<np;k++){
        solSG[k].zeros(sizet,ndgl);}
    // computation of the hierarchical surplus of each point
    oIndex tmpsum(sizet,ndgl);
    for (int h=0;h<np;h++){
        
        
        int numpoints=0;
        tmpsum.zeros(sizet,ndgl);
        // evaluation of the sparse grid based on the old index set at the interpolation point
        for (int k=0;k<nI;k++){
            
            //((*indexPoints).GetColumn(k)).mprintf();
            int dimip=(*numind).get(0,k);
            for (int b=0;b<dimip;b++){
                 double tmpansatz=1.0;
                 
                 for (int o=0;o<dim;o++){
                     tmpansatz=tmpansatz*LagrangeAnsatz((*Pointk).get(o,h), (int)(*indexset).get(o,k),(int) (*indexPoints).get(o,numpoints+b), intPoints);
                     
                    
                     
                     
                            // else case: constant function l=1
                            /*else {
                             tmpansatz=tmpansatz*LagrangeAnsatz((*Pointk).get(o,h), 0,0, intPoints)
                             }*/
                            
                  }
                  for (int c=0;c<ndgl;c++){
                       for (int o=0;o<sizet;o++){
                           tmpsum.set(o,c,tmpsum.get(o,c)+(wI[c]).get(o,numpoints+b)*tmpansatz);
                           //printf("wI %e\n",(wI[c]).get(o,numpoints+b));
                        }
                  }
                
            }
            numpoints=numpoints+dimip;
        }
        solSG[h]=tmpsum;
        
        oIndex sol=tmpsum.T();
        
        
        
    }
    
    
}


// ---- EvalHiersurplus ---

void EvalHiersurplusSingle(oIndex *indexk, oIndex *Pointk,oIndex * solk, oIndex *indexset,int nI, oIndex *indexPoints, oIndex **wI, oIndex * intPoints, oIndex *tspan,int ndgl, oIndex * wiAtmp)

{
    
    // evaluation of hierarchical surpluses of indexk
    
    /*  input:  oIndex indexk (given index)
     oIndex Pointk (corresponding interpolation points)
     oIndex indexset (old index set)
     int nI (number of indices in the old index set)
     oIndex indexPoints (indices of the interpolation points)
     oIndex wi (hierarchical surpluses of the old index set)
     oIndex intPoints (interpolation points)
     
     output: oIndex wik (hierarchical suplus of given indexk) */
    
    // variable dimension
   
    int dim=(*indexk).m;
    int sizet=(*tspan).n;
    int np=(*Pointk).n;
    
    oIndex* wk=new oIndex[ndgl];
    for (int k=0;k<ndgl;k++){
        wk[k].zeros(sizet,np);}
    // computation of the hierarchical surplus of each point
    for (int h=0;h<np;h++){

        for (int l=0;l<ndgl;l++){
            for (int k=0;k<sizet;k++){
                wk[l].set(k,h,solk[h].get(l,k));
            }
        }
        
        // evaluation of the sparse grid based on the old index set at the interpolation point 
        for (int k=0;k<nI;k++){
            oIndex tmpsum(sizet,ndgl);
            if (normVec(indexset[k],1.0)<normVec((*indexk),1.0)) {
                bool pred=true;
                for (int l=0;l<(indexset[k]).m;l++){
                    if (indexset[k].get(l,0)>(*indexk).get(l,0)){
                        pred=false;
                        break;
                    }
                }
                if (pred){  
                    int dimip=indexPoints[k].n;
                
                
                    for (int b=0;b<dimip;b++){
                        double tmpansatz=1.0;
                        for (int o=0;o<dim;o++){
                            if (o<(int)indexset[k].m){
                                tmpansatz=tmpansatz*LagrangeAnsatz((*Pointk).get(o,h), (int)indexset[k].get(o,0),(int) indexPoints[k].get(o,b), intPoints);
                            
                            }
                            // else case: constant function l=1
                            /*else {
                             tmpansatz=tmpansatz*LagrangeAnsatz((*Pointk).get(o,h), 0,0, intPoints)
                             }*/
                        
                        }
                        for (int c=0;c<ndgl;c++){
                            for (int o=0;o<sizet;o++){
                                tmpsum.set(o,c,tmpsum.get(o,c)+(wI[k][c]).get(o,b)*tmpansatz);
                            }
                        }
                    
                    }
                }
            }
            for (int c=0;c<ndgl;c++){
                for (int o=0;o<sizet;o++){
                    wk[c].set(o,h,wk[c].get(o,h)-tmpsum.get(o,c));
                }
            }
        }
        
    }
    for (int k=0;k<ndgl;k++){
        wiAtmp[k]=wk[k];
        
       
    }
    delete [] wk;
    
}
void Evaltmpsum(oIndex * tmps,oIndex *indexk, oIndex *Pointk, oIndex *indexset,int nI, oIndex *indexPoints, oIndex **wI, oIndex * intPoints, oIndex *tspan,int ndgl)

{
    int dim=(*indexk).m;
    int sizet=(*tspan).n;
    int np=(*Pointk).n;
    // evaluation of the sparse grid based on the old index set at the interpolation point
    for (int h=0;h<np;h++){
    for (int k=0;k<nI;k++){
        oIndex tmpsum(sizet,ndgl);
        if (normVec(indexset[k],1.0)<normVec((*indexk),1.0)) {
            bool pred=true;
            for (int l=0;l<(indexset[k]).m;l++){
                if (indexset[k].get(l,0)>(*indexk).get(l,0)){
                    pred=false;
                    break;
                }
            }
            if (pred){
                int dimip=indexPoints[k].n;
                
                
                for (int b=0;b<dimip;b++){
                    double tmpansatz=1.0;
                    for (int o=0;o<dim;o++){
                        if (o<(int)indexset[k].m){
                            tmpansatz=tmpansatz*LagrangeAnsatz((*Pointk).get(o,h), (int)indexset[k].get(o,0),(int) indexPoints[k].get(o,b), intPoints);
                            
                        }
                        // else case: constant function l=1
                        /*else {
                         tmpansatz=tmpansatz*LagrangeAnsatz((*Pointk).get(o,h), 0,0, intPoints)
                         }*/
                        
                    }
                    for (int c=0;c<ndgl;c++){
                        for (int o=0;o<sizet;o++){
                            tmpsum.set(o,c,tmpsum.get(o,c)+(wI[k][c]).get(o,b)*tmpansatz);
                        }
                    }
                    
                }
            }
        }
        for (int c=0;c<ndgl;c++){
            for (int o=0;o<sizet;o++){
                tmps[c].set(o,h,tmps[c].get(o,h)+tmpsum.get(o,c));
            }
        }
    }}
}
// ---- EvalHiersurplus ---

void EvalHiersurplus(oIndex *indexk, oIndex *Pointk,oIndex * solk, oIndex *indexset,int nI, oIndex *indexPoints, oIndex **wI, oIndex * intPoints, oIndex *tspan,int ndgl, oIndex * wiAtmp, int *master, int * numtasks)

{
    
    // evaluation of hierarchical surpluses of indexk
    
    /*  input:  oIndex indexk (given index)
     oIndex Pointk (corresponding interpolation points)
     oIndex indexset (old index set)
     int nI (number of indices in the old index set)
     oIndex indexPoints (indices of the interpolation points)
     oIndex wi (hierarchical surpluses of the old index set)
     oIndex intPoints (interpolation points)
     
     output: oIndex wik (hierarchical suplus of given indexk) */
    
    // variable dimension
    //printf("Hierachical Surplus\n");
    int dim=(*indexk).m;
    int sizet=(*tspan).n;
    int np=(*Pointk).n;
    
    oIndex* wk=new oIndex[ndgl];
    oIndex* tmps=new oIndex[ndgl];
    for (int k=0;k<ndgl;k++){
        wk[k].zeros(sizet,np);
        tmps[k].zeros(sizet,np);
    }
    // computation of the hierarchical surplus of each point
    int sendtype  = 1;
    int anstype  = 2;
    int donetype = 3;
    MPI_Status Stat;
    
    
    
    int flag=2;
    
    MPI_Bcast(&flag,1,MPI_INT ,(*master), MPI_COMM_WORLD) ;
    
    int nump=np/((*numtasks)-1)+1;
    //printf("nump %d \n", nump);
    int numta=0;
    
    int numsent=0;
    int nptm[*numtasks];
    int sumnptm[*numtasks];
    int procs[*numtasks];
    int proc_totals[*numtasks];
    int job[*numtasks];
    
    for (int x=0;x<*numtasks;x++){
        job[x]=0;
        procs[x]=0;
        nptm[x]=0;
        sumnptm[x]=0;
    }
    
    for (int x=1;x<(*numtasks);x++){
        
        if (numta<np){
            int sizei=(*indexk).m;
            MPI_Send(&sizei , 1 , MPI_INT ,x , sendtype, MPI_COMM_WORLD);
            double buffi[sizei];
            for (int k=0;k<sizei;k++){
                buffi[k]=(*indexk).get(k,0);
            }
            MPI_Send(buffi , sizei , MPI_DOUBLE ,x , sendtype, MPI_COMM_WORLD);
           int sizeP;
            int sizeP2;
            if ((np-numta)<nump){
                sizeP=(*Pointk).m*(np-numta);
                sizeP2=np-numta;
                
            }
            else {
                sizeP=(*Pointk).m*nump;
                sizeP2=nump;
            }
            MPI_Send(&sizeP , 1 , MPI_INT ,x , sendtype, MPI_COMM_WORLD);
            double buff4[sizeP];
            int tmpc=0;
            
            for (int m=0;m<(*Pointk).m;m++){
                for (int n=numta;n<(numta+sizeP2);n++){
                    buff4[tmpc]=(*Pointk).get(m,n);
                    
                    tmpc++;
                }
            }
            
            sumnptm[x-1]=numta;
            if (np-numta<nump){
                
                numta=np;
            }
            else {
                
                numta=numta+nump;
            }
            //printf("x %d, nump %d, numta %d, sizeP2 %d\n",x,nump, numta,sizeP2 );
            MPI_Send(buff4 , sizeP , MPI_DOUBLE ,x , sendtype, MPI_COMM_WORLD);
            
            
            nptm[x-1]=sizeP2;
            
            job[numsent]=x;
            
            numsent=numsent+1;
            
        }
        else {
            int i=1;
            MPI_Send(&i , 1 , MPI_INT ,x , donetype , MPI_COMM_WORLD) ;
            
        }
    }
    
    for (int x=1;x<numsent+1;x++){
        int sizeans;
        MPI_Recv(&sizeans, 1 , MPI_INT  , x , anstype , MPI_COMM_WORLD,  &Stat) ;
        double ans[sizeans];
      
        MPI_Recv(ans, sizeans , MPI_DOUBLE  ,x , anstype , MPI_COMM_WORLD,&Stat) ;
        int counter1=0;
        oIndex* tmps2=new oIndex[ndgl];
        int tmpc=0;
        for (int k=0;k<ndgl;k++){
            tmps2[k].zeros(sizet,nptm[x-1]);
            for (int l=0;l<sizet;l++){
                for (int m=0;m<nptm[x-1];m++){
                    tmps2[k].set(l,m,ans[tmpc]);
                    tmps[k].set(l,sumnptm[x-1]+m,tmps2[k].get(l,m));
                    tmpc++;
                }
            }
        }
        delete [] tmps2;
        
        int i=1;
        MPI_Send(&i , 1 , MPI_INT ,x , donetype , MPI_COMM_WORLD) ;
        
    }

               
        
    

    for (int h=0;h<np;h++){
        
        for (int l=0;l<ndgl;l++){
            for (int k=0;k<sizet;k++){
                wk[l].set(k,h,solk[h].get(l,k));
                wk[l].set(k,h,wk[l].get(k,h)-tmps[l].get(k,h));
            }
        }
        
        
        
        for (int c=0;c<ndgl;c++){
            for (int o=0;o<sizet;o++){
                
            }
        }
        
    }
    for (int k=0;k<ndgl;k++){
        wiAtmp[k]=wk[k];
        //wiAtmp[k].mprintf();
        
    }
    delete [] wk;
    delete [] tmps;
    //printf("Hierachical Surplus End\n");
}

void FinalizeSparseGrid(int ndgl,int sizet, int dimact,int nI,int maxI, int maxA, oIndex *indexset, oIndex *indexpoints,oIndex *indexwi, oIndex *indexintPoints,oIndex * numind, oIndex * intPoints, oIndex *I, oIndex ** wI, oIndex * PointsI, oIndex *IndexI, oIndex *IA,oIndex ** wIA, oIndex * PointsIA, oIndex *IndexIA){
    
    
    (*indexset).zeros(dimact,nI);
    
    
    (*numind).zeros(1,nI);
    int numpoints=0;
    for (int k=0;k<nI;k++){
        numpoints=numpoints+PointsI[k].n;
        (*numind).set(0,k,PointsI[k].n);
        
    }
    (*indexpoints).zeros(dimact,numpoints);
    for (int k=0;k<ndgl;k++)
        indexwi[k].zeros(sizet,numpoints);
    (*indexintPoints).zeros(dimact,numpoints);
    
    int counter=0;
    for (int k=0;k<nI;k++){
        for (int l=0;l<I[k].m;l++){
            (*indexset).set(l,k,I[k].get(l,0));
        }
        for (int m=0;m<PointsI[k].n;m++){
            for (int l=0;l<PointsI[k].m;l++){
                
                (*indexpoints).set(l,counter,IndexI[k].get(l,m));
                
                (*indexintPoints).set(l,counter,PointsI[k].get(l,m));
                
            }
            // wi only at timte t0!
            
            
            counter=counter+1;
        }
    }
    
    for (int o=0;o<ndgl;o++){
        counter=0;
        for (int k=0;k<nI;k++){
            for (int m=0;m<PointsI[k].n;m++){
                for (int l=0;l<sizet;l++){
                    
                    indexwi[o].set(l,counter,wI[k][o].get(l,m));
                    
                    
                }
                counter=counter+1;
            }
        }
    }
    
    delete [] intPoints;
    delete [] I;
    
    for (int k=0;k<maxI;k++)
        delete [] wI[k];
    delete [] wI;
    
    
    delete [] PointsI;
    delete [] IndexI;
    delete [] IA;
    for (int k=0;k<maxA;k++)
        delete [] wIA[k];
    delete [] wIA;
    delete [] PointsIA;
    delete [] IndexIA;
    
}


// ---- ASparseGrid ---

void ASparseGrid(double tol, int indicatorPoints,int maxorder, oIndex *indexset, oIndex *indexpoints,oIndex *indexwi, oIndex *indexintPoints,oIndex * numind,int paradim, int ndgl, int sizet, oIndex *tspan, int *master, int * numtasks,int flagadap, oIndex *erroriter)
{
    
    // adaptive contruction of montone index set
    
    /*  input:  double tol (given tolerance)
     int indicatorPoints (interpolation points 1: Clenshaw-Curtis
     2: Leja 
     int maxorder (maximum order of interpolation)
     oIndex indexset
     output: oIndex indexset (monotone index set)
     oIndex indexPoints (corresponding interpolation points) */
    
    
    
    
    
    // Computation or reading of the interpolation points
    oIndex* intPoints=new oIndex[maxorder];
    if (indicatorPoints == 1){
        // Clenshaw-Curtis
        //printf("Clenshaw-Curtis interpolation points\n");
        for (int k=0;k<maxorder;k++){
            intPoints[k]=hiercc(k);
            
        }
    }
    
    if (indicatorPoints == 2){
        
        // Leja
        //printf("Leja interpolation points\n");
        if ((hierleja(maxorder, intPoints))==false){
            fprintf(stderr,"Error reading Leja points\n");
            return;
        }
    }
    
    if (indicatorPoints == 3){
        
        // R-Leja
        //printf("Leja interpolation points\n");
        if ((hierlejar(maxorder, intPoints))==false){
            fprintf(stderr,"Error reading R-Leja points\n");
            return;
        }
    }

    // Initialization
    int dimact=paradim; // active dimension   
    oIndex indexk(dimact,1); // current index;
    
    int nI=1; // number of indices
    
    (*erroriter).zeros(100,1);
    // maximum number of indices (needs adaptive strategy) 
    int maxI;
    int maxA;
    // initial size
    int initsize=500;
    
    maxI=initsize;
    maxA=initsize;
    
    // index set 
    oIndex* I=new oIndex[maxI];
    // hierarchical surpluses 
    oIndex** wI;
        wI=new oIndex*[maxI];
    
    for (int i = 0; i < maxI; i++)
        wI[i] = new oIndex[ndgl];
    
    // error contributions
    oIndex wiabs(1,1);
    
    // interpoaltion points 
    oIndex* PointsI=new oIndex[maxI];
    // indices of the interpoaltion points 
    oIndex* IndexI=new oIndex[maxI]; 
    
    // initialization of the active index set
    oIndex* IA=new oIndex[maxA];
    oIndex** wIA;
    wIA=new oIndex*[maxA];
    
    for (int i = 0; i < maxA; i++)
        wIA[i] = new oIndex[ndgl];
    
    
    oIndex* PointsIA=new oIndex[maxA];
    oIndex* IndexIA=new oIndex[maxA]; 
    
    int flag;
    // Generate the new candidates preserving the monotonicity of the indexset
    int nA=dimact;
    oIndex pest(1,nA);
    
    oIndex tmpPoints; // corresponding interpolation points
    oIndex tmpindexk;
    if (EvalPoints(&tmpindexk,&tmpPoints, &indexk,intPoints,maxorder)==false){
        flag=0;
        // output
        MPI_Bcast(&flag,1,MPI_INT ,(*master), MPI_COMM_WORLD) ;
        fprintf(stderr,"Error evaluating interpolation points\n");
        FinalizeSparseGrid(ndgl,sizet, dimact, nI, maxI, maxA, indexset, indexpoints,indexwi, indexintPoints,numind, intPoints, I, wI, PointsI, IndexI, IA,wIA, PointsIA, IndexIA);
        return;
    }
    PointsI[0]=tmpPoints;
    IndexI[0]=tmpindexk;
    I[0]=indexk;
    
    // Computation of the hierarchical surpluses of index0
    oIndex tmpwi[ndgl];
    for (int k=0;k<ndgl;k++)
        tmpwi[k].zeros(sizet,tmpPoints.n);
    
    for (int l=0;l<ndgl;l++){
        for (int k=0;k<tmpPoints.n;k++){
            oIndex tmppointk;
            tmppointk=tmpPoints.GetColumn(k);
            
            oIndex tmpw=solveODE(&(tmppointk),1.0);
            
            for (int i=0;i<sizet;i++){
                tmpwi[l].set(i,k,tmpw.get(l,i));
            }
            
        }
    }
    for (int l=0;l<ndgl;l++){
        wI[0][l]=tmpwi[l];
    }
    (*erroriter).set(0,0,1.0);
    // Send the data to all
    
    int sendtype  = 1;
    int anstype  = 2;
    int donetype = 3;
    MPI_Status Stat;
    
    
    
    flag=3;
    
    MPI_Bcast(&flag,1,MPI_INT ,(*master), MPI_COMM_WORLD) ;
    
    
    int sizesenti=I[0].m;
    
    MPI_Bcast(&sizesenti,1,MPI_INT ,(*master), MPI_COMM_WORLD) ;
    double buffi[sizesenti];
    for (int l=0;l<sizesenti;l++){
        buffi[l]=I[0].get(l,0);
    }
    MPI_Bcast(buffi , sizesenti , MPI_DOUBLE ,(*master), MPI_COMM_WORLD) ;
    int sizeindi=IndexI[0].m*IndexI[0].n;
    MPI_Bcast(&sizeindi,1,MPI_INT ,(*master), MPI_COMM_WORLD) ;
    double buff2i[sizeindi];
    int tmpc=0;
    for (int l=0;l<IndexI[0].m;l++){
        for (int m=0;m<IndexI[0].n;m++){
             buff2i[tmpc]=IndexI[0].get(l,m);
             tmpc++;
        }
    }
    MPI_Bcast(buff2i , sizeindi , MPI_DOUBLE ,(*master), MPI_COMM_WORLD) ;
    int sizeii=ndgl*wI[0][0].m*wI[0][0].n;
    MPI_Bcast(&sizeii,1,MPI_INT ,(*master), MPI_COMM_WORLD) ;
    double buff3i[sizeii];
    tmpc=0;
    for (int l=0;l<ndgl;l++){
        for (int m=0;m<wI[0][0].m;m++){
            for (int n=0;n<wI[0][0].n;n++){
                buff3i[tmpc]=wI[0][l].get(m,n);
                tmpc++;
            }
        }
                
    }
    MPI_Bcast(buff3i , sizeii , MPI_DOUBLE ,(*master), MPI_COMM_WORLD) ;
    
    
     
    
    oIndex normfactor0(ndgl,sizet); // factor to compute the profit
    for (int l=0;l<ndgl;l++){
        for (int m=0;m<wI[0][0].m;m++){
            if (fabs(wI[0][l].get(m,0))>0.0){
                normfactor0.set(l,m,fabs(wI[0][l].get(m,0)));
            }
            else{
                normfactor0.set(l,m,1.0);
            }
        }
    }
   
    wiabs.set(0,0,1.0);
    // enlarging the dimension of the parameter space
    //dimact=2;
    
    int counterinsertP=0;
    
    for (int k=0;k< nA; k++)
    {
        indexk.zeros(dimact,1);
        
        indexk.set(k,0,1.0);
        
        if(EvalPoints(&tmpindexk,&tmpPoints, &indexk,intPoints,maxorder)==false){
            fprintf(stderr,"Error evaluating interpolation points\n");
            flag=0;
            // output
            MPI_Bcast(&flag,1,MPI_INT ,(*master), MPI_COMM_WORLD) ;
            FinalizeSparseGrid(ndgl,sizet, dimact, nI, maxI, maxA,indexset, indexpoints,indexwi, indexintPoints,numind, intPoints, I, wI, PointsI, IndexI, IA,wIA, PointsIA, IndexIA);
            return;
        }
        PointsIA[k]=tmpPoints;
        
        IndexIA[k]=tmpindexk;
        IA[k]=indexk;
        counterinsertP=counterinsertP+tmpPoints.n;
        
    }
    
    // ODE control
    tmpPoints.zeros(dimact, counterinsertP);
    oIndex* indexsol=new oIndex[nA];
    oIndex odetol(1,counterinsertP);
    int tmpcounter=0;
    for (int k=0;k<nA;k++){
        oIndex tmpindexsol(1,PointsIA[k].n);
        for (int l=0;l<PointsIA[k].n;l++){
            tmpPoints.SetColumn(tmpcounter,PointsIA[k].GetColumn(l));
            tmpindexsol.set(0,l,tmpcounter);
            odetol.set(0,tmpcounter,1.0);
            tmpcounter++;
            
        }
        indexsol[k]=tmpindexsol;
    }
    
    //-------------------------------------------------------------//
    // Compute the ODE solutions for each realization in parallel  //
    //-------------------------------------------------------------//
    sendtype  = 1;
    anstype  = 2;
    donetype = 3;
    
    
    oIndex* solk=new oIndex[counterinsertP];
    for (int k=0;k<counterinsertP;k++){
        solk[k].zeros(ndgl,sizet);
    }
    
    
    flag=1;
    
    MPI_Bcast(&flag,1,MPI_INT ,(*master), MPI_COMM_WORLD) ;
    
    
    int numsent=0;
    int procs[counterinsertP];
    int proc_totals[*numtasks];
    int job[counterinsertP];
    double buff[dimact];
    for (int k=0;k<counterinsertP;k++){
        job[k]=0;
        procs[k]=0;
    }
    for (int k=0;k<dimact;k++)
        buff[k]=0.0;
    for (int k=0;k<(*numtasks);k++)
        proc_totals[k]=0;
    double ans;
    int sizesent=dimact+1;
    MPI_Bcast(&sizesent,1,MPI_INT ,(*master), MPI_COMM_WORLD) ;
    for (int k=1;k<*numtasks;k++){
        if ((k-1)<counterinsertP){
            double buff[dimact+1];
            for (int l=0;l<dimact;l++){
                buff[l]=tmpPoints.get(l,k-1);
            }
            buff[dimact]=odetol.get(0,k-1);
            
            MPI_Send(buff , sizesent , MPI_DOUBLE ,k , sendtype, MPI_COMM_WORLD);
            
            job[k-1]=k;
            
            numsent=numsent+1;
            
        }
        else {
            int i=1;
            MPI_Send(&i , 1 , MPI_INTEGER ,k , donetype , MPI_COMM_WORLD) ;
            
        }
        
    }
    for (int k=0;k<counterinsertP;k++){
        double ans[ndgl*sizet];
        MPI_Recv(ans, ndgl*sizet , MPI_DOUBLE  , MPI_ANY_SOURCE , anstype , MPI_COMM_WORLD,
                 &Stat) ;
        oIndex ansm(ndgl,sizet);
        int counter1=0;
        int counter2=0;
        for (int l=0;l<ndgl*sizet;l++){
            ansm.set(counter1,counter2,ans[l]);
            if (counter2<(sizet-1)){
                counter2++;
            }
            else{
                counter2=0;
                counter1++;
            }
        }
        
        int sender=Stat.MPI_SOURCE;
        
        solk[job[sender-1]-1]=ansm;
        procs[job[sender-1]-1]=sender;
        proc_totals[sender-1]=proc_totals[sender-1]+1;
        
        if (numsent < counterinsertP){
            for (int l=0;l<dimact;l++){
                buff[l]=tmpPoints.get(l,numsent);
            }
            buff[dimact] =odetol.get(0,numsent);
            
            MPI_Send(buff , sizesent , MPI_DOUBLE ,sender , sendtype , MPI_COMM_WORLD) ;
            
            job[sender-1]=numsent+1;
            numsent=numsent+1;
        }
        else {
            int i=1;
            MPI_Send(&i , 1 , MPI_INTEGER ,sender , donetype , MPI_COMM_WORLD) ;
        }
        
    }
    //-------------------------------------------------------------//
    
    //-------------------------------------------------------------//
        
    for (int k=0;k<nA;k++){
        tmpPoints=PointsIA[k];
        oIndex newi=IA[k];
        
        oIndex* tmpsol=new oIndex[tmpPoints.n];
        for (int l=0;l<tmpPoints.n;l++){
            
            tmpsol[l]=solk[(int)indexsol[k].get(0,l)];
        }
        
        
        
        EvalHiersurplus(&newi, &tmpPoints,tmpsol, I,nI, IndexI, wI, intPoints,tspan,ndgl,tmpwi,master,numtasks);
        
        for (int l=0;l<ndgl;l++){
            wIA[k][l]=tmpwi[l];
        }
        int nk=tmpPoints.n;
        double pk=ErrorEstimator(wIA[k], nk, &normfactor0,ndgl);
        
        

        pest.set(0,k,pk);
        delete [] tmpsol;
    }
    
    
    delete [] indexsol;
    delete [] solk;
    
    
    
    
    
    double maxp;
    int indmaxp;
    Findmax(&maxp, &indmaxp, &pest, nA);
    
    int counteriteration=1;
    (*erroriter).set(counteriteration,0,maxp);
    printf("\n Statistics\n");
    printf("\n ------------------------------------------------------------------------\n");
    printf(" ------------------------------------------------------------------------\n");
    printf("\n     Iter    |   dimact  |        max p        |    dim I   |    dim A   \n");
    printf("\n ------------------------------------------------------------------------\n");
    printf("\n      %d    |     %d    |     %e    |    %d     |     %d    \n",counteriteration,dimact, maxp,nI,nA); 
    // iterate until given tolerance is reached
   
  
    while ((maxp>tol)){
    
    
        
        counteriteration++;
        
        // Insert the index with the largest profit to the index set
        if (nI == maxI){
            
            I=enlarge(I,maxI,maxI+initsize);
            wI=enlarge2(wI,maxI,maxI+initsize,ndgl);
            PointsI=enlarge(PointsI,maxI,maxI+initsize);
            IndexI=enlarge(IndexI,maxI,maxI+initsize);
            maxI=maxI+initsize;
        }
        
        
        
        oIndex indexact;
        indexact=IA[indmaxp];
        
        I[nI]=indexact;
        
        for (int l=0;l<ndgl;l++){
            wI[nI][l]=wIA[indmaxp][l];
        }
        
        PointsI[nI]=PointsIA[indmaxp];
        IndexI[nI]=IndexIA[indmaxp];
        // Send the new data
        int flag=3;
        
        MPI_Bcast(&flag,1,MPI_INT ,(*master), MPI_COMM_WORLD) ;
        
        
        int sizesent=I[nI].m;
        
        MPI_Bcast(&sizesent,1,MPI_INT ,(*master), MPI_COMM_WORLD) ;
        double buff1[sizesent];
        for (int l=0;l<sizesent;l++){
            buff1[l]=I[nI].get(l,0);
        }
        MPI_Bcast(buff1 , sizesent , MPI_DOUBLE ,(*master), MPI_COMM_WORLD) ;
        int sizeind=IndexI[nI].m*IndexI[nI].n;
        MPI_Bcast(&sizeind,1,MPI_INT ,(*master), MPI_COMM_WORLD) ;
        double buff2[sizeind];
        int tmpc=0;
        for (int l=0;l<IndexI[nI].m;l++){
            for (int m=0;m<IndexI[nI].n;m++){
                buff2[tmpc]=IndexI[nI].get(l,m);
                tmpc++;
            }
        }
        MPI_Bcast(buff2 , sizeind , MPI_DOUBLE ,(*master), MPI_COMM_WORLD) ;
        int sizei=ndgl*wI[nI][0].m*wI[nI][0].n;
        MPI_Bcast(&sizei,1,MPI_INT ,(*master), MPI_COMM_WORLD) ;
        double buff3[sizei];
        tmpc=0;
        for (int l=0;l<ndgl;l++){
            for (int m=0;m<wI[nI][0].m;m++){
                for (int n=0;n<wI[nI][0].n;n++){
                    buff3[tmpc]=wI[nI][l].get(m,n);
                    tmpc++;
                }
            }
            
        }
        MPI_Bcast(buff3 , sizei , MPI_DOUBLE ,(*master), MPI_COMM_WORLD) ;
        //////////////////////////////////////
        
        oIndex tmpabs=wiabs;
        wiabs.zeros(1,nI+1);
        for (int k=0;k<nI;k++)
            wiabs.set(0,k,tmpabs.get(0,k));
        wiabs.set(0,nI,pest.get(0,indmaxp));
        
        nI++;
        // Delete the index from the active set
        oIndex tmppest(1,nA-1);
        for (int k=0;k< indmaxp; k++)
        {
            tmppest.set(0,k,pest.get(0,k));
        }
        for (int k=indmaxp+1;k< (nA); k++)
        {
            tmppest.set(0,k-1,pest.get(0,k));
        }
        pest=tmppest;
        for (int k=indmaxp;k< (nA-1); k++)
        {
            IA[k]=IA[k+1];
            for (int l=0;l<ndgl;l++){
                wIA[k][l]=wIA[k+1][l];
            }
            PointsIA[k]=PointsIA[k+1];
            IndexIA[k]=IndexIA[k+1];
            
        }
        nA--;
        
        //oIndex dimm(dimact,1);
        //dimm.set(dimact-1,0,1.0);
        // Check to enlarge the active dimension
        //if (indexact.isequal(dimm)){
        //    dimact++;
        //    // insert the index corresponding to the new dimension to the active set
        //    oIndex newindex(dimact,1);
        //    newindex.set(dimact-1,0,1.0);
        //    if ((nA) == maxA){
        //        
        //        IA=enlarge(IA,maxA,maxA+initsize);
        //        wIA=enlarge2(wIA,maxA,maxA+initsize,ndgl);
        //        PointsIA=enlarge(PointsIA,maxA,maxA+initsize);
        //        IndexIA=enlarge(IndexIA,maxA,maxA+initsize);
        //        maxA=maxA+initsize;
        //    }
        //    IA[nA]=newindex;
        //    EvalPoints(&tmpindexk,&tmpPoints, &newindex,intPoints);
        //    PointsIA[nA]=tmpPoints;
        //    IndexIA[nA]=tmpindexk;
        //    
        //    
        //    EvalHiersurplus(&newindex, &tmpPoints, I,nI, IndexI, wI, intPoints,tspan,ndgl,tmpwi);
        //   
        //    for (int l=0;l<ndgl;l++){
        //        wIA[nA][l]=tmpwi[l];
        //    }
        //    
        //    int nk=tmpPoints.n;
        //    double pk=ErrorEstimator(wIA[nA], nk, normfactor0,ndgl);
        //    nA++;
        //    oIndex tmppest(1,nA);
        //    for (int k=0;k<(nA-1);k++){
        //        tmppest.set(0,k,pest.get(0,k));
        //    }
        //    tmppest.set(0,nA-1,pk);
        //    pest=tmppest;
            
        //}
        // Generate the neighbor indices
        
        int counterinsert=0;
        int counterinsertP=0;
        oIndex tolinsert(1,dimact);
        for (int k=0;k<dimact;k++){
            oIndex newi(dimact,1);
            for (int o=0;o<indexact.m;o++){
                newi.set(o,0,indexact.get(o,0));
            }
            newi.set(k,0,newi.get(k,0)+1.0);
            double maxwneigh;
            
            // check feasibility of neighbor index newi
            if (insert(&newi,I,nI,&wiabs, &maxwneigh)){
                // insert to active set
                tolinsert.set(0,counterinsert,maxwneigh);
                
                if ((nA+counterinsert) == maxA){
                    
                    IA=enlarge(IA,maxA,maxA+initsize);
                    wIA=enlarge2(wIA,maxA,maxA+initsize,ndgl);
                    PointsIA=enlarge(PointsIA,maxA,maxA+initsize);
                    IndexIA=enlarge(IndexIA,maxA,maxA+initsize);
                    maxA=maxA+initsize;
                }
               
                IA[nA+counterinsert]=newi;
                if (EvalPoints(&tmpindexk,&tmpPoints, &newi,intPoints,maxorder)==false){
                    fprintf(stderr,"Error evaluating interpolation points\n");
                    
                    flag=0;
                    // output
                    MPI_Bcast(&flag,1,MPI_INT ,(*master), MPI_COMM_WORLD) ;
                    FinalizeSparseGrid(ndgl,sizet, dimact, nI, maxI, maxA,indexset, indexpoints,indexwi, indexintPoints,numind, intPoints, I, wI, PointsI, IndexI, IA,wIA, PointsIA, IndexIA);
                    return;
                }
                PointsIA[nA+counterinsert]=tmpPoints;
                counterinsertP=counterinsertP+tmpPoints.n;
                IndexIA[nA+counterinsert]=tmpindexk;
                counterinsert++;
            }
            
        }
        
        // ODE control
        tmpPoints.zeros(dimact, counterinsertP);
        oIndex* indexsol=new oIndex[counterinsert];
        oIndex odetol(1,counterinsertP);
        int tmpcounter=0;
        for (int k=0;k<counterinsert;k++){
            
            if (flagadap==1){
                double maxvalue;
                int indmaxpv;
                Findmax(&maxvalue, &indmaxpv, &tolinsert, counterinsert);
                oIndex tmpindexsol(1,PointsIA[nA+indmaxpv].n);
                
                tolinsert.set(0,indmaxpv,0.0);
                for (int l=0;l<PointsIA[nA+indmaxpv].n;l++){
                    tmpPoints.SetColumn(tmpcounter,PointsIA[nA+indmaxpv].GetColumn(l));
                    tmpindexsol.set(0,l,tmpcounter);                    
                    odetol.set(0,tmpcounter,maxvalue);
                    tmpcounter++;
                }
                indexsol[indmaxpv]=tmpindexsol;
            }
            else {
                oIndex tmpindexsol(1,PointsIA[nA+k].n);
                for (int l=0;l<PointsIA[nA+k].n;l++){
                    tmpPoints.SetColumn(tmpcounter,PointsIA[nA+k].GetColumn(l));
                    tmpindexsol.set(0,l,tmpcounter);                    
                    odetol.set(0,tmpcounter,1.0);
                    tmpcounter++;
                }
                indexsol[k]=tmpindexsol;
            }
            
            
            
        }
        
        
        //-------------------------------------------------------------//
        // Compute the ODE solutions for each realization in parallel  //
        //-------------------------------------------------------------//
        sendtype  = 1;
        anstype  = 2;
        donetype = 3;
        MPI_Status Stat;
        
        oIndex* solk=new oIndex[counterinsertP];
        for (int k=0;k<counterinsertP;k++){
            solk[k].zeros(ndgl,sizet);
        }
        
        
        flag=1;
        
        MPI_Bcast(&flag,1,MPI_INT ,(*master), MPI_COMM_WORLD) ;
        
        
        numsent=0;
        int procs[counterinsertP];
        int proc_totals[*numtasks];
        int job[counterinsertP];
        double buff[dimact];
        for (int k=0;k<counterinsertP;k++){
            job[k]=0;
            procs[k]=0;
        }
        for (int k=0;k<dimact;k++)
            buff[k]=0.0;
        for (int k=0;k<(*numtasks);k++)
            proc_totals[k]=0;
        double ans;
        sizesent=dimact+1;
        MPI_Bcast(&sizesent,1,MPI_INT ,(*master), MPI_COMM_WORLD) ;
        for (int k=1;k<*numtasks;k++){
            if ((k-1)<counterinsertP){
                double buff[sizesent];
                for (int l=0;l<dimact;l++){
                    buff[l]=tmpPoints.get(l,k-1);
                }
                buff[dimact]=odetol.get(0,k-1);
                MPI_Send(buff , sizesent , MPI_DOUBLE ,k , sendtype, MPI_COMM_WORLD);
                
                job[k-1]=k;
                
                numsent=numsent+1;
                 
            }
            else {
                int i=1;
                MPI_Send(&i , 1 , MPI_INTEGER ,k , donetype , MPI_COMM_WORLD) ;
                
            }
            
        }
        for (int k=0;k<counterinsertP;k++){
            double ans[ndgl*sizet];
            MPI_Recv(ans, ndgl*sizet , MPI_DOUBLE  , MPI_ANY_SOURCE , anstype , MPI_COMM_WORLD,
                     &Stat) ;
            oIndex ansm(ndgl,sizet);
            int counter1=0;
            int counter2=0;
            for (int l=0;l<ndgl*sizet;l++){
                ansm.set(counter1,counter2,ans[l]);
                if (counter2<(sizet-1)){
                    counter2++;
                }
                else{
                    counter2=0;
                    counter1++;
                }
            }
            int sender=Stat.MPI_SOURCE;
            solk[job[sender-1]-1]=ansm;
            procs[job[sender-1]-1]=sender;
            proc_totals[sender-1]=proc_totals[sender-1]+1;
            
            if (numsent < counterinsertP){
                for (int l=0;l<dimact;l++){
                    buff[l]=tmpPoints.get(l,numsent);
                }
                buff[dimact]=odetol.get(0,numsent);
                MPI_Send(buff , sizesent , MPI_DOUBLE ,sender , sendtype , MPI_COMM_WORLD) ;
                job[sender-1]=numsent+1;
                numsent=numsent+1;
            }
            else {
                int i=1;
                MPI_Send(&i , 1 , MPI_INTEGER ,sender , donetype , MPI_COMM_WORLD) ;
            }
            
        }
        
        //-------------------------------------------------------------//
        
        //-------------------------------------------------------------//
        tmppest.zeros(1,counterinsert);
        
        for (int k=0;k<counterinsert;k++){
            
            tmpPoints=PointsIA[nA+k];
            
            oIndex newi=IA[nA+k];
            
            oIndex* tmpsol=new oIndex[tmpPoints.n];
            
            for (int l=0;l<tmpPoints.n;l++){
                tmpsol[l]=solk[(int)indexsol[k].get(0,l)];
                
            }
            EvalHiersurplus(&newi, &tmpPoints,tmpsol, I,nI, IndexI, wI, intPoints,tspan,ndgl,tmpwi,master,numtasks);
            
            for (int l=0;l<ndgl;l++){
                wIA[nA+k][l]=tmpwi[l];
                
            }
            int nk=tmpPoints.n;
            double pk=ErrorEstimator(wIA[nA+k], nk, &normfactor0,ndgl);
                  
            tmppest.set(0,k,pk);
            delete [] tmpsol;
        }
        
        oIndex tmppestt(1,pest.n+counterinsert);
        for (int l=0;l<pest.n;l++){
            tmppestt.set(0,l,pest.get(0,l));
        }
        for (int l=0;l<counterinsert;l++){
            tmppestt.set(0,pest.n+l,tmppest.get(0,l));
        }
        
        pest=tmppestt;
        
        nA=nA+counterinsert;
        
        delete [] indexsol;
        delete [] solk;
        
        Findmax(&maxp, &indmaxp, &pest, nA);
        if (counteriteration%20==0){
            printf("\n ------------------------------------------------------------------------\n");
            printf("     Iter    |   dimact  |        max p        |    dim I   |    dim A   \n");
            printf(" ------------------------------------------------------------------------\n");
            char sBuffer[2048];
            sprintf(sBuffer, "./results/erroriter.txt");
            (*erroriter).mfprintf(sBuffer);
            
        }
        printf("\n      %d    |     %d    |     %e    |    %d     |     %d    \n",counteriteration,dimact, maxp,nI,nA); 
        //printf("\n ------------------------------------------------------------------------\n");
        //printf("\n ------------ p  --------------\n");
        //pest.mprintf();
        if (counteriteration>((*erroriter).m-1)){
            oIndex tmpe=(*erroriter);
            (*erroriter).zeros((tmpe.m+100),1);
            for (int k=0;k<tmpe.m;k++){
                
                (*erroriter).set(k,0,tmpe.get(k,0));
                
            }
        }
        
        
        
        
        (*erroriter).set(counteriteration,0,maxp);
    }
    flag=0;
    // output
    MPI_Bcast(&flag,1,MPI_INT ,(*master), MPI_COMM_WORLD) ;
    
    FinalizeSparseGrid(ndgl,sizet, dimact, nI, maxI, maxA,indexset, indexpoints,indexwi, indexintPoints,numind, intPoints, I, wI, PointsI, IndexI, IA,wIA, PointsIA, IndexIA);

    
    
}


// ---- ASparseGrid --- Single 

void ASparseGridSingle(double tol, int indicatorPoints,int maxorder, oIndex *indexset, oIndex *indexpoints,oIndex *indexwi, oIndex *indexintPoints,oIndex * numind,int paradim, int ndgl, int sizet, oIndex *tspan,int flagadap, oIndex *erroriter)
{
    
    // adaptive contruction of montone index set
    
    /*  input:  double tol (given tolerance)
     int indicatorPoints (interpolation points 1: Clenshaw-Curtis
     2: Leja 
     int maxorder (maximum order of interpolation)
     oIndex indexset
     output: oIndex indexset (monotone index set)
     oIndex indexPoints (corresponding interpolation points) */
    
    
    
    
    
    // Computation or reading of the interpolation points
    oIndex* intPoints=new oIndex[maxorder];
    if (indicatorPoints == 1){
        // Clenshaw-Curtis
        //printf("Clenshaw-Curtis interpolation points\n");
        for (int k=0;k<maxorder;k++){
            intPoints[k]=hiercc(k);
            
        }
    }
    
    if (indicatorPoints == 2){
        
        // Leja
        //printf("Leja interpolation points\n");
        if ((hierleja(maxorder, intPoints))==false){
            fprintf(stderr,"Error reading Leja points\n");
            return;
        }
    }
    
    if (indicatorPoints == 3){
        
        // R-Leja
        //printf("Leja interpolation points\n");
        if ((hierlejar(maxorder, intPoints))==false){
            fprintf(stderr,"Error reading R-Leja points\n");
            return;
        }
    }

    // Initialization
    int dimact=paradim; // active dimension   
    oIndex indexk(dimact,1); // current index;
    
    int nI=1; // number of indices
    
    (*erroriter).zeros(100,1);
    
    // maximum number of indices (needs adaptive strategy) 
    int maxI;
    int maxA;
    // initial size
    int initsize=500;
    maxI=initsize;
    maxA=initsize;
    
    // index set 
    oIndex* I=new oIndex[maxI];
    // hierarchical surpluses 
    oIndex** wI;
    wI=new oIndex*[maxI];
    
    for (int i = 0; i < maxI; i++)
        wI[i] = new oIndex[ndgl];
    
    // error contributions
    oIndex wiabs(1,1);
    
    // interpoaltion points 
    oIndex* PointsI=new oIndex[maxI];
    // indices of the interpoaltion points 
    oIndex* IndexI=new oIndex[maxI]; 
    
    // initialization of the active index set
    oIndex* IA=new oIndex[maxA];
    oIndex** wIA;
    wIA=new oIndex*[maxA];
    
    for (int i = 0; i < maxA; i++)
        wIA[i] = new oIndex[ndgl];
    
    
    oIndex* PointsIA=new oIndex[maxA];
    oIndex* IndexIA=new oIndex[maxA]; 
    
    int flag;
    // Generate the new candidates preserving the monotonicity of the indexset
    int nA=dimact;
    oIndex pest(1,nA);
    
    oIndex tmpPoints; // corresponding interpolation points
    oIndex tmpindexk;
    if (EvalPoints(&tmpindexk,&tmpPoints, &indexk,intPoints,maxorder)==false){
        flag=0;
        // output
        
        fprintf(stderr,"Error evaluating interpolation points\n");
        FinalizeSparseGrid(ndgl,sizet, dimact, nI, maxI, maxA, indexset, indexpoints,indexwi, indexintPoints,numind, intPoints, I, wI, PointsI, IndexI, IA,wIA, PointsIA, IndexIA);
        return;
    }
    PointsI[0]=tmpPoints;
    IndexI[0]=tmpindexk;
    I[0]=indexk;
    
    // Computation of the hierarchical surpluses of index0
    oIndex tmpwi[ndgl];
    for (int k=0;k<ndgl;k++)
        tmpwi[k].zeros(sizet,tmpPoints.n);
    
    for (int l=0;l<ndgl;l++){
        for (int k=0;k<tmpPoints.n;k++){
            oIndex tmppointk;
            tmppointk=tmpPoints.GetColumn(k);
            
            oIndex tmpw=solveODE(&(tmppointk),1.0);
            
            for (int i=0;i<sizet;i++){
                tmpwi[l].set(i,k,tmpw.get(l,i));
            }
            
        }
    }
    for (int l=0;l<ndgl;l++){
        wI[0][l]=tmpwi[l];
    }
    (*erroriter).set(0,0,1.0);
    
    oIndex normfactor0(ndgl,sizet); // factor to compute the profit
    for (int l=0;l<ndgl;l++){
        for (int m=0;m<wI[0][0].m;m++){
            if (fabs(wI[0][l].get(m,0))>0.0){
                normfactor0.set(l,m,fabs(wI[0][l].get(m,0)));
            }
            else{
                normfactor0.set(l,m,1.0);
            }
        }
    }
    wiabs.set(0,0,1.0);
    // enlarging the dimension of the parameter space
    //dimact=2;
    
    int counterinsertP=0;
    
    for (int k=0;k< nA; k++)
    {
        indexk.zeros(dimact,1);
        
        indexk.set(k,0,1.0);
        
        if(EvalPoints(&tmpindexk,&tmpPoints, &indexk,intPoints,maxorder)==false){
            fprintf(stderr,"Error evaluating interpolation points\n");
            flag=0;
            // output
            
            FinalizeSparseGrid(ndgl,sizet, dimact, nI, maxI, maxA,indexset, indexpoints,indexwi, indexintPoints,numind, intPoints, I, wI, PointsI, IndexI, IA,wIA, PointsIA, IndexIA);
            return;
        }
        PointsIA[k]=tmpPoints;
        
        IndexIA[k]=tmpindexk;
        IA[k]=indexk;
        counterinsertP=counterinsertP+tmpPoints.n;
        
    }
    
    // ODE control
    tmpPoints.zeros(dimact, counterinsertP);
    oIndex* indexsol=new oIndex[nA];
    oIndex odetol(1,counterinsertP);
    int tmpcounter=0;
    for (int k=0;k<nA;k++){
        oIndex tmpindexsol(1,PointsIA[k].n);
        for (int l=0;l<PointsIA[k].n;l++){
            tmpPoints.SetColumn(tmpcounter,PointsIA[k].GetColumn(l));
            tmpindexsol.set(0,l,tmpcounter);
            odetol.set(0,tmpcounter,1.0);
            tmpcounter++;
            
        }
        indexsol[k]=tmpindexsol;
    }

    
    oIndex* solk=new oIndex[counterinsertP];
    for (int k=0;k<counterinsertP;k++){
        solk[k].zeros(ndgl,sizet);
    }
    
    
    oIndex ansm(ndgl,sizet);
    for (int k=0;k<counterinsertP;k++){
        oIndex tmparam=tmpPoints.GetColumn(k);
        ansm=solveODE(&(tmparam),odetol.get(0,k));
        solk[k]=ansm;
    }
    //-------------------------------------------------------------//
    
    //-------------------------------------------------------------//
    
    for (int k=0;k<nA;k++){
        tmpPoints=PointsIA[k];
        oIndex newi=IA[k];
        
        oIndex* tmpsol=new oIndex[tmpPoints.n];
        for (int l=0;l<tmpPoints.n;l++){
            
            tmpsol[l]=solk[(int)indexsol[k].get(0,l)];
        }
        
        
        
        EvalHiersurplusSingle(&newi, &tmpPoints,tmpsol, I,nI, IndexI, wI, intPoints,tspan,ndgl,tmpwi);
        
        for (int l=0;l<ndgl;l++){
            wIA[k][l]=tmpwi[l];
        }
        int nk=tmpPoints.n;
        double pk=ErrorEstimator(wIA[k], nk, &normfactor0,ndgl);
        
        
        
        pest.set(0,k,pk);
        delete [] tmpsol;
    }
    
    
    delete [] indexsol;
    delete [] solk;
    
    
    
    
    
    double maxp;
    int indmaxp;
    Findmax(&maxp, &indmaxp, &pest, nA);
    
    int counteriteration=1;
    (*erroriter).set(counteriteration,0,maxp);
    
    printf("\n Statistics\n");
    printf("\n ------------------------------------------------------------------------\n");
    printf(" ------------------------------------------------------------------------\n");
    printf("\n     Iter    |   dimact  |        max p        |    dim I   |    dim A   \n");
    printf("\n ------------------------------------------------------------------------\n");
    printf("\n      %d    |     %d    |     %e    |    %d     |     %d    \n",counteriteration,dimact, maxp,nI,nA); 
    // iterate until given tolerance is reached
    
    
    while ((maxp>tol)){

        counteriteration++;
        
        // Insert the index with the largest profit to the index set
        if (nI == maxI){
            
            I=enlarge(I,maxI,maxI+initsize);
            wI=enlarge2(wI,maxI,maxI+initsize,ndgl);
            PointsI=enlarge(PointsI,maxI,maxI+initsize);
            IndexI=enlarge(IndexI,maxI,maxI+initsize);
            maxI=maxI+initsize;
        }
        
        
        
        oIndex indexact;
        indexact=IA[indmaxp];
        
        I[nI]=indexact;
        
        for (int l=0;l<ndgl;l++){
            wI[nI][l]=wIA[indmaxp][l];
        }
        
        PointsI[nI]=PointsIA[indmaxp];
        IndexI[nI]=IndexIA[indmaxp];
        oIndex tmpabs=wiabs;
        wiabs.zeros(1,nI+1);
        for (int k=0;k<nI;k++)
            wiabs.set(0,k,tmpabs.get(0,k));
        wiabs.set(0,nI,pest.get(0,indmaxp)*(double)IndexI[nI].n);
        
        nI++;
        // Delete the index from the active set
        oIndex tmppest(1,nA-1);
        for (int k=0;k< indmaxp; k++)
        {
            tmppest.set(0,k,pest.get(0,k));
        }
        for (int k=indmaxp+1;k< (nA); k++)
        {
            tmppest.set(0,k-1,pest.get(0,k));
        }
        pest=tmppest;
        for (int k=indmaxp;k< (nA-1); k++)
        {
            IA[k]=IA[k+1];
            for (int l=0;l<ndgl;l++){
                wIA[k][l]=wIA[k+1][l];
            }
            PointsIA[k]=PointsIA[k+1];
            IndexIA[k]=IndexIA[k+1];
            
        }
        nA--;
        
        //oIndex dimm(dimact,1);
        //dimm.set(dimact-1,0,1.0);
        // Check to enlarge the active dimension
        //if (indexact.isequal(dimm)){
        //    dimact++;
        //    // insert the index corresponding to the new dimension to the active set
        //    oIndex newindex(dimact,1);
        //    newindex.set(dimact-1,0,1.0);
        //    if ((nA) == maxA){
        //        
        //        IA=enlarge(IA,maxA,maxA+initsize);
        //        wIA=enlarge2(wIA,maxA,maxA+initsize,ndgl);
        //        PointsIA=enlarge(PointsIA,maxA,maxA+initsize);
        //        IndexIA=enlarge(IndexIA,maxA,maxA+initsize);
        //        maxA=maxA+initsize;
        //    }
        //    IA[nA]=newindex;
        //    EvalPoints(&tmpindexk,&tmpPoints, &newindex,intPoints);
        //    PointsIA[nA]=tmpPoints;
        //    IndexIA[nA]=tmpindexk;
        //    
        //    
        //    EvalHiersurplus(&newindex, &tmpPoints, I,nI, IndexI, wI, intPoints,tspan,ndgl,tmpwi);
        //   
        //    for (int l=0;l<ndgl;l++){
        //        wIA[nA][l]=tmpwi[l];
        //    }
        //    
        //    int nk=tmpPoints.n;
        //    double pk=ErrorEstimator(wIA[nA], nk, normfactor0,ndgl);
        //    nA++;
        //    oIndex tmppest(1,nA);
        //    for (int k=0;k<(nA-1);k++){
        //        tmppest.set(0,k,pest.get(0,k));
        //    }
        //    tmppest.set(0,nA-1,pk);
        //    pest=tmppest;
        
        //}
        // Generate the neighbor indices
        
        int counterinsert=0;
        int counterinsertP=0;
        oIndex tolinsert(1,dimact);
        for (int k=0;k<dimact;k++){
            oIndex newi(dimact,1);
            for (int o=0;o<indexact.m;o++){
                newi.set(o,0,indexact.get(o,0));
            }
            newi.set(k,0,newi.get(k,0)+1.0);
            double maxwneigh;
            
            // check feasibility of neighbor index newi
            if (insert(&newi,I,nI,&wiabs, &maxwneigh)){
                // insert to active set
                tolinsert.set(0,counterinsert,maxwneigh);
                
                if ((nA+counterinsert) == maxA){
                    
                    IA=enlarge(IA,maxA,maxA+initsize);
                    wIA=enlarge2(wIA,maxA,maxA+initsize,ndgl);
                    PointsIA=enlarge(PointsIA,maxA,maxA+initsize);
                    IndexIA=enlarge(IndexIA,maxA,maxA+initsize);
                    maxA=maxA+initsize;
                }
                
                IA[nA+counterinsert]=newi;
                if (EvalPoints(&tmpindexk,&tmpPoints, &newi,intPoints,maxorder)==false){
                    fprintf(stderr,"Error evaluating interpolation points\n");
                    
                    
                    FinalizeSparseGrid(ndgl,sizet, dimact, nI, maxI, maxA,indexset, indexpoints,indexwi, indexintPoints,numind, intPoints, I, wI, PointsI, IndexI, IA,wIA, PointsIA, IndexIA);
                    return;
                }
                PointsIA[nA+counterinsert]=tmpPoints;
                counterinsertP=counterinsertP+tmpPoints.n;
                IndexIA[nA+counterinsert]=tmpindexk;
                counterinsert++;
            }
            
        }
        
        // ODE control
        tmpPoints.zeros(dimact, counterinsertP);
        oIndex* indexsol=new oIndex[counterinsert];
        oIndex odetol(1,counterinsertP);
        int tmpcounter=0;
        for (int k=0;k<counterinsert;k++){
            
            if (flagadap==1){
                double maxvalue;
                int indmaxpv;
                Findmax(&maxvalue, &indmaxpv, &tolinsert, counterinsert);
                oIndex tmpindexsol(1,PointsIA[nA+indmaxpv].n);
                
                tolinsert.set(0,indmaxpv,0.0);
                for (int l=0;l<PointsIA[nA+indmaxpv].n;l++){
                    tmpPoints.SetColumn(tmpcounter,PointsIA[nA+indmaxpv].GetColumn(l));
                    tmpindexsol.set(0,l,tmpcounter);                    
                    odetol.set(0,tmpcounter,maxvalue);
                    tmpcounter++;
                }
                indexsol[indmaxpv]=tmpindexsol;
            }
            else {
                oIndex tmpindexsol(1,PointsIA[nA+k].n);
                for (int l=0;l<PointsIA[nA+k].n;l++){
                    tmpPoints.SetColumn(tmpcounter,PointsIA[nA+k].GetColumn(l));
                    tmpindexsol.set(0,l,tmpcounter);                    
                    odetol.set(0,tmpcounter,1.0);
                    tmpcounter++;
                }
                indexsol[k]=tmpindexsol;
            }
            
            
            
        }
        
        oIndex* solk=new oIndex[counterinsertP];
        for (int k=0;k<counterinsertP;k++){
            solk[k].zeros(ndgl,sizet);
        }
        
        
        oIndex ansm(ndgl,sizet);
        for (int k=0;k<counterinsertP;k++){
            oIndex tmparam=tmpPoints.GetColumn(k);
            ansm=solveODE(&(tmparam),odetol.get(0,k));
            solk[k]=ansm;
        }
                
        //-------------------------------------------------------------//
        
        //-------------------------------------------------------------//
        tmppest.zeros(1,counterinsert);
        
        for (int k=0;k<counterinsert;k++){
            
            tmpPoints=PointsIA[nA+k];
            
            oIndex newi=IA[nA+k];
            
            oIndex* tmpsol=new oIndex[tmpPoints.n];
            
            for (int l=0;l<tmpPoints.n;l++){
                tmpsol[l]=solk[(int)indexsol[k].get(0,l)];
                
            }
            EvalHiersurplusSingle(&newi, &tmpPoints,tmpsol, I,nI, IndexI, wI, intPoints,tspan,ndgl,tmpwi);
            
            for (int l=0;l<ndgl;l++){
                wIA[nA+k][l]=tmpwi[l];
                
            }
            int nk=tmpPoints.n;
            double pk=ErrorEstimator(wIA[nA+k], nk, &normfactor0,ndgl);
            
            tmppest.set(0,k,pk);
            delete [] tmpsol;
        }
        
        oIndex tmppestt(1,pest.n+counterinsert);
        for (int l=0;l<pest.n;l++){
            tmppestt.set(0,l,pest.get(0,l));
        }
        for (int l=0;l<counterinsert;l++){
            tmppestt.set(0,pest.n+l,tmppest.get(0,l));
        }
        
        pest=tmppestt;
        
        nA=nA+counterinsert;
        
        delete [] indexsol;
        delete [] solk;
        
        Findmax(&maxp, &indmaxp, &pest, nA);
        if (counteriteration%20==0){
            printf("\n ------------------------------------------------------------------------\n");
            printf("     Iter    |   dimact  |        max p        |    dim I   |    dim A   \n");
            printf(" ------------------------------------------------------------------------\n");
            
        }
        printf("\n      %d    |     %d    |     %e    |    %d     |     %d    \n",counteriteration,dimact, maxp,nI,nA); 
        //printf("\n ------------------------------------------------------------------------\n");
        //printf("\n ------------ p  --------------\n");
        //pest.mprintf();
        if (counteriteration>((*erroriter).m-1)){
            oIndex tmpe=(*erroriter);
            (*erroriter).zeros((tmpe.m+100),1);
            for (int k=0;k<tmpe.m;k++){
                
                (*erroriter).set(k,0,tmpe.get(k,0));
                
            }
        }
        
        
        
        
        (*erroriter).set(counteriteration,0,maxp);
    }
       
    FinalizeSparseGrid(ndgl,sizet, dimact, nI, maxI, maxA,indexset, indexpoints,indexwi, indexintPoints,numind, intPoints, I, wI, PointsI, IndexI, IA,wIA, PointsIA, IndexIA);
    
    
    
}
