# Supplementary material for: Efficient Characterization of Parametric Uncertainty of Complex (Bio)chemical Networks
Source: PLoS Comput Biol. 2015 Aug 28;11(8):e1004457. doi: 10.1371/journal.pcbi.1004457 (PMC4552555; doi:10.1371/journal.pcbi.1004457)
Supplement: S1 File — Implementation of the adaptive Smolyak sparse grid method for the glucose model (model 1). (GZ) [file pcbi.1004457.s002.gz › Glucose_Interp_CC/SG/util.h]

// ---- intPow ---

int intPow(int x, int p) {
    
    // recursive computation of a^b, a,b, integers
    
    /*  input:  integer x,p
     output: integer x^b */
    
    
    if (p == 0) return 1;
    if (p == 1) return x;
    return x * intPow(x, p-1);
}

oIndex *enlarge(oIndex *old, int oldsize, int newsize)
{
    // allocate larger array
    oIndex *tmp = new oIndex[newsize];  
    // copy old to tmp
    for (int idx = 0; idx < oldsize; idx++)
        tmp[idx] = old[idx];            
    // delete the old array
    delete[] old;   
    // return new array
    return tmp;                         
}


oIndex **enlarge2(oIndex **old, int oldsize, int newsize,int ndgl)
{
    // allocate larger array
    oIndex **tmp;  
    
    tmp=new oIndex*[newsize];
    
    for (int i = 0; i < newsize; i++)
        tmp[i] = new oIndex[ndgl];
    
    
    // copy old to tmp
    for (int idx = 0; idx < oldsize; idx++){
        for (int k=0;k<ndgl;k++){
            tmp[idx][k] = old[idx][k];    
        }}
    // delete the old array
    for (int k=0;k<oldsize;k++)        
        delete[] old[k];   
    // return new array
    delete [] old;
    return tmp;                         
}

// ---- normVec ---

double normVec(oIndex vec, double norm){
    
    double dnorm=0.0;
    if ((vec.m !=1) & (vec.n !=1)){
        fprintf(stderr,"Error in normVec: Input is a Matrix\n");
        dnorm=-1.0;
        return dnorm;
    }
    if (vec.m !=1){
        for (int k=0;k<vec.m;k++){
            dnorm=dnorm+pow(vec.get(k,0),norm);
        }
        dnorm=pow(dnorm,1.0/norm);
        return dnorm;
    }
    
    for (int k=0;k<vec.n;k++){
        dnorm=dnorm+pow(vec.get(0,k),norm);
    }
    dnorm=pow(dnorm,1.0/norm);
    return dnorm;
    
}

// ---- Findmax ---

void Findmax(double *maxvalue, int *indmaxv, oIndex *maxvector, int lengthmv){
    
    // determination of the index with maximum value [maxvector(0..lengthmv)]
    
    /*  input:  oIndex maxvector 
                integer lengthmv 
        output: double maxvalue (maximum of maxvector(0..lengthmv))
                int indmaxv (positon of the corresponding index)*/
    
    
    
    
    *maxvalue=(*maxvector).get(0,0);
    *indmaxv=0;
    for (int k=1;k<lengthmv;k++){
        if ((*maxvector).get(0,k)>*maxvalue){
            *maxvalue=(*maxvector).get(0,k);
            *indmaxv=k;
        }
    }
}
