# Supplementary material for: Efficient Characterization of Parametric Uncertainty of Complex (Bio)chemical Networks
Source: PLoS Comput Biol. 2015 Aug 28;11(8):e1004457. doi: 10.1371/journal.pcbi.1004457 (PMC4552555; doi:10.1371/journal.pcbi.1004457)
Supplement: S1 File — Implementation of the adaptive Smolyak sparse grid method for the glucose model (model 1). (GZ) [file pcbi.1004457.s002.gz › Glucose_Interp_CC/ODE/errs.h]

#ifdef __cplusplus
extern "C" {
#endif

/*******************************************************************************
 * This file is part of odeSD.
 * Coypright (c) 2010 Pedro Gonnet (gonnet@maths.ox.ac.uk), Lukas Widmer,
 * Sotiris Dimopoulos and J�rg Stelling.
 * 
 * This program is free software: you can redistribute it and/or modify
 * it under the terms of the GNU Lesser General Public License as published
 * by the Free Software Foundation, either version 3 of the License, or
 * (at your option) any later version.
 * 
 * This program is distributed in the hope that it will be useful,
 * but WITHOUT ANY WARRANTY; without even the implied warranty of
 * MERCHANTABILITY or FITNESS FOR A PARTICULAR PURPOSE.  See the
 * GNU General Public License for more details.
 * 
 * You should have received a copy of the GNU Lesser General Public License
 * along with this program.  If not, see <http://www.gnu.org/licenses/>.
 * 
 ******************************************************************************/

/* Some defines. */
#define errs_maxstack                           100

#define errs_err_ok                             0
#define errs_err_io                             -1


/* Global variables. */
extern int errs_err;
extern const char *errs_err_msg[];


/* Functions. */
int errs_register( int id , const char *msg , int line , const char *func , char *file );
int errs_dump( FILE *out );
void errs_clear( );

#ifdef __cplusplus
}
#endif
