# Supplementary material for: Efficient Characterization of Parametric Uncertainty of Complex (Bio)chemical Networks
Source: PLoS Comput Biol. 2015 Aug 28;11(8):e1004457. doi: 10.1371/journal.pcbi.1004457 (PMC4552555; doi:10.1371/journal.pcbi.1004457)
Supplement: S1 File — Implementation of the adaptive Smolyak sparse grid method for the glucose model (model 1). (GZ) [file pcbi.1004457.s002.gz › Glucose_Interp_CC/ODE/Makefile]

# This file is part of odeSD.
# Coypright (c) 2011 Pedro Gonnet (gonnet@maths.ox.ac.uk), Lukas Widmer,
# Sotiris Dimopoulos and J�rg Stelling.
# 
# This program is free software: you can redistribute it and/or modify
# it under the terms of the GNU Lesser General Public License as published
# by the Free Software Foundation, either version 3 of the License, or
# (at your option) any later version.
# 
# This program is distributed in the hope that it will be useful,
# but WITHOUT ANY WARRANTY; without even the implied warranty of
# MERCHANTABILITY or FITNESS FOR A PARTICULAR PURPOSE.  See the
# GNU General Public License for more details.
# 
# You should have received a copy of the GNU Lesser General Public License
# along with this program.  If not, see <http://www.gnu.org/licenses/>.


CC = gcc
CFLAGS = -g -Wall -O2 -I/cluster/home/math/claschil/builds/ATLAS/include -L/cluster/home/math/claschil/builds/ATLAS/lib
LIBS = -lm -llapack -lcblas -latlas
OBJS = demo.o odeSD.o errs.o m4.o

all: demo

demo: $(OBJS)
	$(CC) -o demo $(OBJS) $(LIBS) $(CFLAGS)
    
clean:
	rm -f demo $(OBJS)

%.o: %.c
	$(CC) $(CFLAGS) -c -o $@ $<
