# Supplementary material for: Efficient Characterization of Parametric Uncertainty of Complex (Bio)chemical Networks
Source: PLoS Comput Biol. 2015 Aug 28;11(8):e1004457. doi: 10.1371/journal.pcbi.1004457 (PMC4552555; doi:10.1371/journal.pcbi.1004457)
Supplement: S1 File — Implementation of the adaptive Smolyak sparse grid method for the glucose model (model 1). (GZ) [file pcbi.1004457.s002.gz › Glucose_Interp_CC/ODE/model.c]

/******************************************************************************* 
 * This file is part of odeSD.
 ******************************************************************************/ 


/** Standard header files. */ 
#include <stdlib.h> 
#include <string.h> 
#include <math.h> 

/** Library header files. */ 
#include <clapack.h> 
#include <cblas.h> 

/** Initial conditions. */ 
const int model_Nstates = 9; 
const int model_Nparams = 10; 

const char *model_name = "model";


/** 
* Sensitivities right-hand side for ODE model
*/ 

int model_dsdt ( double t , const double *x , const double *s , double *p , void *varargin , double *dsdt ) {

double *J = (double *)alloca( sizeof(double) * model_Nstates * model_Nstates ); 

/*********************************************** 
* STATE JACOBIAN EQUATIONS (J) 
**********************************************/ 

	 bzero( J , sizeof(double) * model_Nstates * model_Nstates ); 
	 J[0] =  p[0]*x[7]*-1.0; 
	 J[5] =  p[0]*x[7]; 
	 J[7] =  p[0]*x[7]*-1.0; 
	 J[10] =  p[2]*x[8]*-1.0; 
	 J[15] =  p[2]*x[8]; 
	 J[17] =  p[2]*x[8]*-1.0; 
	 J[20] =  p[7]*-1.0; 
	 J[22] =  p[7]; 
	 J[26] =  p[7]; 
	 J[30] =  p[5]*-1.0; 
	 J[31] =  p[5]; 
	 J[33] =  p[5]; 
	 J[38] =  p[6]*x[8]; 
	 J[39] =  p[4]*x[6]; 
	 J[40] =  p[4]*x[6]*-1.0-p[6]*x[8]*1.0; 
	 J[42] =  p[4]*x[6]*-1.0; 
	 J[44] =  p[6]*x[8]*-1.0; 
	 J[45] =  p[1]; 
	 J[50] =  p[1]*-1.0-p[8]*1.0; 
	 J[51] =  p[8]; 
	 J[52] =  p[1]; 
	 J[55] =  p[3]; 
	 J[57] =  p[4]*x[4]; 
	 J[58] =  p[4]*x[4]*-1.0; 
	 J[59] =  p[8]; 
	 J[60] =  p[4]*x[4]*-1.0-p[3]*1.0-p[8]*1.0; 
	 J[62] =  p[3]; 
	 J[63] =  p[0]*x[0]*-1.0; 
	 J[68] =  p[0]*x[0]; 
	 J[70] =  p[0]*x[0]*-1.0-p[9]*1.0; 
	 J[71] =  p[9]; 
	 J[73] =  p[2]*x[1]*-1.0; 
	 J[74] =  p[6]*x[4]; 
	 J[76] =  p[6]*x[4]*-1.0; 
	 J[78] =  p[2]*x[1]; 
	 J[79] =  p[9]; 
	 J[80] =  p[2]*x[1]*-1.0-p[6]*x[4]*1.0-p[9]*1.0; 


/*********************************************** 
* PARAMETER JACOBIAN EQUATIONS (dfdp)  
**********************************************/ 

	  bzero( dsdt , sizeof(double) * model_Nstates * model_Nparams ); 
	 dsdt[0] =  x[0]*x[7]*-1.0;
	 dsdt[5] =  x[0]*x[7];
	 dsdt[7] =  x[0]*x[7]*-1.0;
	 dsdt[9] =  x[5];
	 dsdt[14] =  x[5]*-1.0;
	 dsdt[16] =  x[5];
	 dsdt[19] =  x[1]*x[8]*-1.0;
	 dsdt[24] =  x[1]*x[8];
	 dsdt[26] =  x[1]*x[8]*-1.0;
	 dsdt[28] =  x[6];
	 dsdt[33] =  x[6]*-1.0;
	 dsdt[35] =  x[6];
	 dsdt[39] =  x[4]*x[6];
	 dsdt[40] =  x[4]*x[6]*-1.0;
	 dsdt[42] =  x[4]*x[6]*-1.0;
	 dsdt[48] =  x[3]*-1.0;
	 dsdt[49] =  x[3];
	 dsdt[51] =  x[3];
	 dsdt[56] =  x[4]*x[8];
	 dsdt[58] =  x[4]*x[8]*-1.0;
	 dsdt[62] =  x[4]*x[8]*-1.0;
	 dsdt[65] =  x[2]*-1.0;
	 dsdt[67] =  x[2];
	 dsdt[71] =  x[2];
	 dsdt[77] =  x[5]*-1.0+x[6];
	 dsdt[78] =  x[5]-x[6]*1.0;
	 dsdt[88] =  x[7]*-1.0+x[8];
	 dsdt[89] =  x[7]-x[8]*1.0;

	 cblas_dgemm( CblasColMajor , CblasNoTrans , CblasNoTrans , 
	  model_Nstates , model_Nparams , model_Nstates , 1.0 ,  
	  J, model_Nstates , s , model_Nstates , 
	  1.0 , dsdt , model_Nstates );  

	 /* Happiness is a warm zero. */ 

	 return 0; 
	 } 


/** 
* Jacobian Right-hand side for ODE model
*/ 

int model_jac ( double t , const double *x , const double *f , double *p , void *varargin , double *J , double *dJ , double *dfdp , double *d2fdtdp ) {

/*********************************************** 
* STATE JACOBIAN EQUATIONS (J) 
**********************************************/ 

if ( J != NULL || dJ != NULL || d2fdtdp != NULL ) { 
	 bzero( J , sizeof(double) * model_Nstates * model_Nstates ); 
	 J[0] =  p[0]*x[7]*-1.0; 
	 J[5] =  p[0]*x[7]; 
	 J[7] =  p[0]*x[7]*-1.0; 
	 J[10] =  p[2]*x[8]*-1.0; 
	 J[15] =  p[2]*x[8]; 
	 J[17] =  p[2]*x[8]*-1.0; 
	 J[20] =  p[7]*-1.0; 
	 J[22] =  p[7]; 
	 J[26] =  p[7]; 
	 J[30] =  p[5]*-1.0; 
	 J[31] =  p[5]; 
	 J[33] =  p[5]; 
	 J[38] =  p[6]*x[8]; 
	 J[39] =  p[4]*x[6]; 
	 J[40] =  p[4]*x[6]*-1.0-p[6]*x[8]*1.0; 
	 J[42] =  p[4]*x[6]*-1.0; 
	 J[44] =  p[6]*x[8]*-1.0; 
	 J[45] =  p[1]; 
	 J[50] =  p[1]*-1.0-p[8]*1.0; 
	 J[51] =  p[8]; 
	 J[52] =  p[1]; 
	 J[55] =  p[3]; 
	 J[57] =  p[4]*x[4]; 
	 J[58] =  p[4]*x[4]*-1.0; 
	 J[59] =  p[8]; 
	 J[60] =  p[4]*x[4]*-1.0-p[3]*1.0-p[8]*1.0; 
	 J[62] =  p[3]; 
	 J[63] =  p[0]*x[0]*-1.0; 
	 J[68] =  p[0]*x[0]; 
	 J[70] =  p[0]*x[0]*-1.0-p[9]*1.0; 
	 J[71] =  p[9]; 
	 J[73] =  p[2]*x[1]*-1.0; 
	 J[74] =  p[6]*x[4]; 
	 J[76] =  p[6]*x[4]*-1.0; 
	 J[78] =  p[2]*x[1]; 
	 J[79] =  p[9]; 
	 J[80] =  p[2]*x[1]*-1.0-p[6]*x[4]*1.0-p[9]*1.0; 
	 } 


/*********************************************** 
* JACOBIAN OF 2nd DERIVATIVE EQUATIONS (Jgx) 
**********************************************/ 

 if ( dJ != NULL ) { 
	 bzero( dJ , sizeof(double) * model_Nstates * model_Nstates ); 
	 dJ[0] =  f[7]*p[0]*-1.0; 
	 dJ[5] =  f[7]*p[0]; 
	 dJ[7] =  f[7]*p[0]*-1.0; 
	 dJ[10] =  f[8]*p[2]*-1.0; 
	 dJ[15] =  f[8]*p[2]; 
	 dJ[17] =  f[8]*p[2]*-1.0; 
	 dJ[38] =  f[8]*p[6]; 
	 dJ[39] =  f[6]*p[4]; 
	 dJ[40] =  f[6]*p[4]*-1.0-f[8]*p[6]*1.0; 
	 dJ[42] =  f[6]*p[4]*-1.0; 
	 dJ[44] =  f[8]*p[6]*-1.0; 
	 dJ[57] =  f[4]*p[4]; 
	 dJ[58] =  f[4]*p[4]*-1.0; 
	 dJ[60] =  f[4]*p[4]*-1.0; 
	 dJ[63] =  f[0]*p[0]*-1.0; 
	 dJ[68] =  f[0]*p[0]; 
	 dJ[70] =  f[0]*p[0]*-1.0; 
	 dJ[73] =  f[1]*p[2]*-1.0; 
	 dJ[74] =  f[4]*p[6]; 
	 dJ[76] =  f[4]*p[6]*-1.0; 
	 dJ[78] =  f[1]*p[2]; 
	 dJ[80] =  f[1]*p[2]*-1.0-f[4]*p[6]*1.0; 

	 cblas_dgemm( CblasColMajor , CblasNoTrans , CblasNoTrans , model_Nstates , model_Nstates , 
	  model_Nstates , 1.0, J , 
	  model_Nstates , J , model_Nstates , 
	  1.0 , dJ , model_Nstates );  

	 } 


/*********************************************** 
* PARAMETER JACOBIAN EQUATIONS (dfdp)  
**********************************************/ 

 if ( dfdp != NULL || d2fdtdp != NULL ) { 
	  bzero( dfdp , sizeof(double) * model_Nstates * model_Nparams ); 
	 dfdp[0] =  x[0]*x[7]*-1.0;
	 dfdp[5] =  x[0]*x[7];
	 dfdp[7] =  x[0]*x[7]*-1.0;
	 dfdp[9] =  x[5];
	 dfdp[14] =  x[5]*-1.0;
	 dfdp[16] =  x[5];
	 dfdp[19] =  x[1]*x[8]*-1.0;
	 dfdp[24] =  x[1]*x[8];
	 dfdp[26] =  x[1]*x[8]*-1.0;
	 dfdp[28] =  x[6];
	 dfdp[33] =  x[6]*-1.0;
	 dfdp[35] =  x[6];
	 dfdp[39] =  x[4]*x[6];
	 dfdp[40] =  x[4]*x[6]*-1.0;
	 dfdp[42] =  x[4]*x[6]*-1.0;
	 dfdp[48] =  x[3]*-1.0;
	 dfdp[49] =  x[3];
	 dfdp[51] =  x[3];
	 dfdp[56] =  x[4]*x[8];
	 dfdp[58] =  x[4]*x[8]*-1.0;
	 dfdp[62] =  x[4]*x[8]*-1.0;
	 dfdp[65] =  x[2]*-1.0;
	 dfdp[67] =  x[2];
	 dfdp[71] =  x[2];
	 dfdp[77] =  x[5]*-1.0+x[6];
	 dfdp[78] =  x[5]-x[6]*1.0;
	 dfdp[88] =  x[7]*-1.0+x[8];
	 dfdp[89] =  x[7]-x[8]*1.0;
	 } 

/*********************************************** 
* 2nd derivative PARAMETER JACOBIAN EQUATIONS (Jgp) 
**********************************************/ 

  if ( d2fdtdp != NULL ) { 
	  bzero( d2fdtdp , sizeof(double) * model_Nstates * model_Nparams ); 
	  d2fdtdp[0] =  f[0]*x[7]*-1.0-f[7]*x[0]*1.0; 
	  d2fdtdp[5] =  f[0]*x[7]+f[7]*x[0]; 
	  d2fdtdp[7] =  f[0]*x[7]*-1.0-f[7]*x[0]*1.0; 
	  d2fdtdp[9] =  f[5]; 
	  d2fdtdp[14] =  f[5]*-1.0; 
	  d2fdtdp[16] =  f[5]; 
	  d2fdtdp[19] =  f[1]*x[8]*-1.0-f[8]*x[1]*1.0; 
	  d2fdtdp[24] =  f[1]*x[8]+f[8]*x[1]; 
	  d2fdtdp[26] =  f[1]*x[8]*-1.0-f[8]*x[1]*1.0; 
	  d2fdtdp[28] =  f[6]; 
	  d2fdtdp[33] =  f[6]*-1.0; 
	  d2fdtdp[35] =  f[6]; 
	  d2fdtdp[39] =  f[4]*x[6]+f[6]*x[4]; 
	  d2fdtdp[40] =  f[4]*x[6]*-1.0-f[6]*x[4]*1.0; 
	  d2fdtdp[42] =  f[4]*x[6]*-1.0-f[6]*x[4]*1.0; 
	  d2fdtdp[48] =  f[3]*-1.0; 
	  d2fdtdp[49] =  f[3]; 
	  d2fdtdp[51] =  f[3]; 
	  d2fdtdp[56] =  f[4]*x[8]+f[8]*x[4]; 
	  d2fdtdp[58] =  f[4]*x[8]*-1.0-f[8]*x[4]*1.0; 
	  d2fdtdp[62] =  f[4]*x[8]*-1.0-f[8]*x[4]*1.0; 
	  d2fdtdp[65] =  f[2]*-1.0; 
	  d2fdtdp[67] =  f[2]; 
	  d2fdtdp[71] =  f[2]; 
	  d2fdtdp[77] =  f[5]*-1.0+f[6]; 
	  d2fdtdp[78] =  f[5]-f[6]*1.0; 
	  d2fdtdp[88] =  f[7]*-1.0+f[8]; 
	  d2fdtdp[89] =  f[7]-f[8]*1.0; 

	 cblas_dgemm( CblasColMajor , CblasNoTrans , CblasNoTrans , model_Nstates , model_Nparams , 
	 model_Nstates , 1.0, J , 
	  model_Nstates , dfdp , model_Nstates , 
	  1.0 , d2fdtdp , model_Nstates );  

	 } 


 /* All is well that ends well... */ 
 return 0; 

} 


/** 
* Right-hand side for ODE model
*/ 

int model_f ( double t , const double *x , double *p , void *varargin , double *f , double *dfdt , double *J , double *dJ , double *dfdp , double *d2fdtdp ) { 

	 int res = 0; 

/*********************************************** 
* 1st DERIVATIVE EQUATIONS (f) 
**********************************************/ 

	 f[0]= p[1]*x[5]-p[0]*x[0]*x[7]*1.0;
	 f[1]= p[3]*x[6]-p[2]*x[1]*x[8]*1.0;
	 f[2]= p[7]*x[2]*-1.0+p[6]*x[4]*x[8];
	 f[3]= p[5]*x[3]*-1.0+p[4]*x[4]*x[6];
	 f[4]= p[5]*x[3]+p[7]*x[2]-p[4]*x[4]*x[6]*1.0-p[6]*x[4]*x[8]*1.0;
	 f[5]= p[1]*x[5]*-1.0-p[8]*x[5]*1.0+p[8]*x[6]+p[0]*x[0]*x[7];
	 f[6]= p[5]*x[3]-p[3]*x[6]*1.0+p[8]*x[5]-p[8]*x[6]*1.0+p[2]*x[1]*x[8]-p[4]*x[4]*x[6]*1.0;
	 f[7]= p[1]*x[5]-p[9]*x[7]*1.0+p[9]*x[8]-p[0]*x[0]*x[7]*1.0;
	 f[8]= p[3]*x[6]+p[7]*x[2]+p[9]*x[7]-p[9]*x[8]*1.0-p[2]*x[1]*x[8]*1.0-p[6]*x[4]*x[8]*1.0;

/*********************************************** 
* 2nd DERIVATIVE EQUATIONS (Jfx*f = g)  
**********************************************/ 

 	 if ( dfdt != NULL ) { 

		 dfdt[0]= f[5]*p[1]-f[0]*p[0]*x[7]*1.0-f[7]*p[0]*x[0]*1.0;
		 dfdt[1]= f[6]*p[3]-f[1]*p[2]*x[8]*1.0-f[8]*p[2]*x[1]*1.0;
		 dfdt[2]= f[2]*p[7]*-1.0+f[4]*p[6]*x[8]+f[8]*p[6]*x[4];
		 dfdt[3]= f[3]*p[5]*-1.0+f[4]*p[4]*x[6]+f[6]*p[4]*x[4];
		 dfdt[4]= -f[4]*(p[4]*x[6]*1.0+p[6]*x[8]*1.0)+f[3]*p[5]+f[2]*p[7]-f[6]*p[4]*x[4]*1.0-f[8]*p[6]*x[4]*1.0;
		 dfdt[5]= -(p[1]*1.0+p[8]*1.0)*f[5]+f[6]*p[8]+f[0]*p[0]*x[7]+f[7]*p[0]*x[0];
		 dfdt[6]= -f[6]*(p[4]*x[4]*1.0+p[3]*1.0+p[8]*1.0)+f[3]*p[5]+f[5]*p[8]+f[1]*p[2]*x[8]+f[8]*p[2]*x[1]-f[4]*p[4]*x[6]*1.0;
		 dfdt[7]= -(p[0]*x[0]*1.0+p[9]*1.0)*f[7]+f[5]*p[1]+f[8]*p[9]-f[0]*p[0]*x[7]*1.0;
		 dfdt[8]= -f[8]*(p[2]*x[1]*1.0+p[6]*x[4]*1.0+p[9]*1.0)+f[2]*p[7]+f[6]*p[3]+f[7]*p[9]-f[1]*p[2]*x[8]*1.0-f[4]*p[6]*x[8]*1.0;
		 } 

/* Jacobians and stuff. */ 
 	 if ( ( res = model_jac( t , x , f , p , varargin , J , dJ , dfdp , d2fdtdp ) ) < 0 ) 
 	 return res; 

/* All is well... */ 
		 return 0; 

	 } 
