# Supplementary material for: Efficient Characterization of Parametric Uncertainty of Complex (Bio)chemical Networks
Source: PLoS Comput Biol. 2015 Aug 28;11(8):e1004457. doi: 10.1371/journal.pcbi.1004457 (PMC4552555; doi:10.1371/journal.pcbi.1004457)
Supplement: S1 File — Implementation of the adaptive Smolyak sparse grid method for the glucose model (model 1). (GZ) [file pcbi.1004457.s002.gz › Glucose_Interp_CC/ODE/model.h]

/******************************************************************************* 
 * This file is part of odeSD.
 ******************************************************************************/ 


/** Initial conditions. */ 
extern const int model_Nstates; 
extern const int model_Nparams; 

extern const char *model_name; 

 /** Right-hand sides. */ 
int model_jac ( double t , const double *x , const double *f , double *p , void *varargin , double *J , double *dJ , double *dfdp , double *d2fdtdp );
int model_f ( double t , const double *x , double *p , void *varargin , double *f , double *dfdt , double *J , double *dJ , double *dfdp , double *d2fdtdp );
int model_dsdt ( double t , const double *x , const double *s , double *p , void *varargin , double *dsdt );
