# Supplementary material for: Efficient Characterization of Parametric Uncertainty of Complex (Bio)chemical Networks
Source: PLoS Comput Biol. 2015 Aug 28;11(8):e1004457. doi: 10.1371/journal.pcbi.1004457 (PMC4552555; doi:10.1371/journal.pcbi.1004457)
Supplement: S1 File — Implementation of the adaptive Smolyak sparse grid method for the glucose model (model 1). (GZ) [file pcbi.1004457.s002.gz › Glucose_Interp_CC/ODE/model.txt]

********** MODEL NAME
Model for fascilitated diffusion of glucose (Glc) across the yeast cell membrane superimposed by an inhibition of glucose-6-phosphate (G6P). From Rizzi et al.: In Vivo Investigations of Glucose Transport in Saccharomyces cerevisiae

********** MODEL NOTES


********** MODEL STATES
d/dt(CGlc_e) = -R1+Rm1                                                                                                                                                                                                                 
d/dt(CGlc_i) = -R2+Rm2                                                                                                                                                                                                                 
d/dt(CEG6P_i) = R4-Rm4                                                                                                                                                                                                                 
d/dt(CEGlcG6P_i) = R3-Rm3                                                                                                                                                                                                              
d/dt(CG6P_i) = -R3+Rm3-R4+Rm4                                                                                                                                                                                                          
d/dt(CEGlc_e) = -RalfaIn+RalfaUt+R1-Rm1                                                                                                                                                                                                
d/dt(CEGlc_i) = RalfaIn-RalfaUt-R3+Rm3+R2-Rm2                                                                                                                                                                                          
d/dt(CE_e) = -RbetaIn+RbetaUt-R1+Rm1                                                                                                                                                                                                   
d/dt(CE_i) = RbetaIn-RbetaUt-R4+Rm4-R2+Rm2                                                                                                                                                                                             
                                                                                                                                                                                                                                       
CGlc_e(0) = 1.3999999999999999                                                                                                                                                                                                         
CGlc_i(0) = 0                                                                                                                                                                                                                          
CEG6P_i(0) = 0                                                                                                                                                                                                                         
CEGlcG6P_i(0) = 0                                                                                                                                                                                                                      
CG6P_i(0) = 0.72999999999999998                                                                                                                                                                                                        
CEGlc_e(0) = 0                                                                                                                                                                                                                         
CEGlc_i(0) = 0                                                                                                                                                                                                                         
CE_e(0) = 0.0050000000000000001                                                                                                                                                                                                        
CE_i(0) = 0.0050000000000000001

********** MODEL PARAMETERS
k1 = 1000                                                                                                                                                                                                                              
km1 = 1100                                                                                                                                                                                                                             
k2 = 1000                                                                                                                                                                                                                              
km2 = 1200                                                                                                                                                                                                                             
k3 = 1000                                                                                                                                                                                                                              
km3 = 7000                                                                                                                                                                                                                             
k4 = 1000                                                                                                                                                                                                                              
km4 = 1100                                                                                                                                                                                                                             
alfa = 4.2000000000000002                                                                                                                                                                                                              
beta = 1

********** MODEL VARIABLES


********** MODEL REACTIONS
R1 = k1*CE_e*CGlc_e                                                                                                                                                                                                                    
Rm1 = km1*CEGlc_e                                                                                                                                                                                                                      
R2 = k2*CE_i*CGlc_i                                                                                                                                                                                                                    
Rm2 = km2*CEGlc_i                                                                                                                                                                                                                      
R3 = k3*CEGlc_i*CG6P_i                                                                                                                                                                                                                 
Rm3 = km3*CEGlcG6P_i                                                                                                                                                                                                                   
R4 = k4*CE_i*CG6P_i                                                                                                                                                                                                                    
Rm4 = km4*CEG6P_i                                                                                                                                                                                                                      
RalfaIn = alfa*CEGlc_e                                                                                                                                                                                                                 
RalfaUt = alfa*CEGlc_i                                                                                                                                                                                                                 
RbetaIn = beta*CE_e                                                                                                                                                                                                                    
RbetaUt = beta*CE_i

********** MODEL FUNCTIONS


********** MODEL EVENTS


********** MODEL MATLAB FUNCTIONS
