# Supplementary material for: Efficient Characterization of Parametric Uncertainty of Complex (Bio)chemical Networks
Source: PLoS Comput Biol. 2015 Aug 28;11(8):e1004457. doi: 10.1371/journal.pcbi.1004457 (PMC4552555; doi:10.1371/journal.pcbi.1004457)
Supplement: S1 File — Implementation of the adaptive Smolyak sparse grid method for the glucose model (model 1). (GZ) [file pcbi.1004457.s002.gz › Glucose_Interp_CC/interp_points/leja.txt]

1001 1

   0.0000000e+00
   1.0000000e+00
  -1.0000000e+00
  -5.7735027e-01
   5.7735027e-01
  -8.3994348e-01
   8.3994348e-01
  -2.7606258e-01
   2.7606258e-01
  -9.4301889e-01
   9.4301889e-01
  -4.3463283e-01
   4.3463283e-01
  -7.3241769e-01
   7.3241769e-01
  -1.2679302e-01
   1.2679302e-01
  -9.8040401e-01
   9.8040401e-01
  -8.9276800e-01
   8.9276800e-01
  -6.5380181e-01
   6.5380181e-01
  -3.5463704e-01
   3.5463704e-01
  -9.9287799e-01
   9.9287799e-01
  -7.8730595e-01
   7.8730595e-01
  -1.9320702e-01
   1.9320702e-01
  -5.1260036e-01
   5.1260036e-01
  -9.6191094e-01
   9.6191094e-01
  -5.6782525e-02
   5.6782525e-02
  -9.1643242e-01
   9.1643242e-01
  -6.9349378e-01
   6.9349378e-01
  -8.6495663e-01
   8.6495663e-01
  -3.9555161e-01
   3.9555161e-01
  -9.9750474e-01
   9.9750474e-01
  -6.1278604e-01
   6.1278604e-01
  -2.3434856e-01
   2.3434856e-01
  -8.1245897e-01
   8.1245897e-01
  -9.7195839e-01
   9.7195839e-01
  -4.7708454e-01
   4.7708454e-01
  -9.1167307e-02
   9.1167307e-02
  -9.3021105e-01
   9.3021105e-01
  -7.5829746e-01
   7.5829746e-01
  -3.1604442e-01
   3.1604442e-01
  -9.8785007e-01
   9.8785007e-01
  -5.4728626e-01
   5.4728626e-01
  -8.7915486e-01
   8.7915486e-01
  -1.6042646e-01
   1.6042646e-01
  -6.7437739e-01
   6.7437739e-01
  -9.9912141e-01
   9.9912141e-01
  -2.5628965e-02
   2.5628965e-02
  -9.5272576e-01
   9.5272576e-01
  -7.1501705e-01
   7.1501705e-01
  -4.5560553e-01
   4.5560553e-01
  -8.2665234e-01
   8.2665234e-01
  -2.9638773e-01
   2.9638773e-01
  -9.0572281e-01
   9.0572281e-01
  -6.3045021e-01
   6.3045021e-01
  -9.9524950e-01
   9.9524950e-01
  -3.7554263e-01
   3.7554263e-01
  -7.7355520e-01
   7.7355520e-01
  -9.7630712e-01
   9.7630712e-01
  -2.1323206e-01
   2.1323206e-01
  -5.3058739e-01
   5.3058739e-01
  -8.5342453e-01
   8.5342453e-01
  -1.0855617e-01
   1.0855617e-01
  -9.3686047e-01
   9.3686047e-01
  -5.9425695e-01
   5.9425695e-01
  -9.8476961e-01
   9.8476961e-01
  -4.1532875e-01
   4.1532875e-01
  -7.9992150e-01
   7.9992150e-01
  -2.5484641e-01
   2.5484641e-01
  -9.6649610e-01
   9.6649610e-01
  -7.4438199e-01
   7.4438199e-01
  -4.1250130e-02
   4.1250130e-02
  -9.9968767e-01
   9.9968767e-01
  -4.9515642e-01
   4.9515642e-01
  -8.9923472e-01
   8.9923472e-01
  -6.4280345e-01
   6.4280345e-01
  -3.3541554e-01
   3.3541554e-01
  -9.2335455e-01
   9.2335455e-01
  -1.4543112e-01
   1.4543112e-01
  -9.9065576e-01
   9.9065576e-01
  -7.0410642e-01
   7.0410642e-01
  -5.6242362e-01
   5.6242362e-01
  -8.7196727e-01
   8.7196727e-01
  -1.7804124e-01
   1.7804124e-01
  -9.5708972e-01
   9.5708972e-01
  -8.1969409e-01
   8.1969409e-01
  -4.4518847e-01
   4.4518847e-01
  -9.9652301e-01
   9.9652301e-01
  -7.3613821e-02
   7.3613821e-02
  -6.6516351e-01
   6.6516351e-01
  -9.4774788e-01
   9.4774788e-01
  -3.6501348e-01
   3.6501348e-01
  -7.6610037e-01
   7.6610037e-01
  -2.6546515e-01
   2.6546515e-01
  -9.8263702e-01
   9.8263702e-01
  -8.4685340e-01
   8.4685340e-01
  -5.2162803e-01
   5.2162803e-01
  -1.1552262e-02
   1.1552262e-02
  -9.9846759e-01
   9.9846759e-01
  -6.0360151e-01
   6.0360151e-01
  -8.8629064e-01
   8.8629064e-01
  -7.2399819e-01
   7.2399819e-01
  -2.2367565e-01
   2.2367565e-01
  -9.1166301e-01
   9.1166301e-01
  -4.0558104e-01
   4.0558104e-01
  -9.6937419e-01
   9.6937419e-01
  -4.8587137e-01
   4.8587137e-01
  -7.9364605e-01
   7.9364605e-01
  -3.0643876e-01
   3.0643876e-01
  -9.9402873e-01
   9.9402873e-01
  -6.8406287e-01
   6.8406287e-01
  -1.1769667e-01
   1.1769667e-01
  -9.3357700e-01
   9.3357700e-01
  -5.8499865e-01
   5.8499865e-01
  -8.3357289e-01
   8.3357289e-01
  -9.9989099e-01
   9.9989099e-01
  -1.6939846e-01
   1.6939846e-01
  -4.6596755e-01
   4.6596755e-01
  -8.5967783e-01
   8.5967783e-01
  -9.7823564e-01
   9.7823564e-01
  -3.4405365e-01
   3.4405365e-01
  -7.5087134e-01
   7.5087134e-01
  -6.5222958e-02
   6.5222958e-02
  -9.5947505e-01
   9.5947505e-01
  -6.2247314e-01
   6.2247314e-01
  -9.2002501e-01
   9.2002501e-01
  -2.4468076e-01
   2.4468076e-01
  -5.5456958e-01
   5.5456958e-01
  -9.8928722e-01
   9.8928722e-01
  -7.8048011e-01
   7.8048011e-01
  -3.8583859e-01
   3.8583859e-01
  -8.8280366e-01
   8.8280366e-01
  -3.3341304e-02
   3.3341304e-02
  -7.0934744e-01
   7.0934744e-01
  -9.9801864e-01
   9.9801864e-01
  -2.8646878e-01
   2.8646878e-01
  -9.4036165e-01
   9.4036165e-01
  -5.0422322e-01
   5.0422322e-01
  -8.0666909e-01
   8.0666909e-01
  -2.0218425e-01
   2.0218425e-01
  -9.7409552e-01
   9.7409552e-01
  -6.4837063e-01
   6.4837063e-01
  -4.2533573e-01
   4.2533573e-01
  -9.0244293e-01
   9.0244293e-01
  -1.3640271e-01
   1.3640271e-01
  -9.8636032e-01
   9.8636032e-01
  -7.3815608e-01
   7.3815608e-01
  -5.3913335e-01
   5.3913335e-01
  -9.5031723e-01
   9.5031723e-01
  -8.3485283e-02
   8.3485283e-02
  -8.4345706e-01
   8.4345706e-01
  -3.2585149e-01
   3.2585149e-01
  -9.9943266e-01
   9.9943266e-01
  -6.7918315e-01
   6.7918315e-01
  -5.7036871e-01
   5.7036871e-01
  -8.6866135e-01
   8.6866135e-01
  -9.9185443e-01
   9.9185443e-01
  -1.8573866e-01
   1.8573866e-01
  -6.3607098e-01
   6.3607098e-01
  -9.2679992e-01
   9.2679992e-01
  -4.5035617e-01
   4.5035617e-01
  -1.7845546e-02
   1.7845546e-02
  -9.6437045e-01
   9.6437045e-01
  -8.1613950e-01
   8.1613950e-01
  -3.7027299e-01
   3.7027299e-01
  -7.6228888e-01
   7.6228888e-01
  -9.9591094e-01
   9.9591094e-01
  -1.0040438e-01
   1.0040438e-01
  -8.9570977e-01
   8.9570977e-01
  -5.9904237e-01
   5.9904237e-01
  -2.7077522e-01
   2.7077522e-01
  -6.9854015e-01
   6.9854015e-01
  -9.8154428e-01
   9.8154428e-01
  -4.7173889e-01
   4.7173889e-01
  -9.4542263e-01
   9.4542263e-01
  -1.5294369e-01
   1.5294369e-01
  -8.3011727e-01
   8.3011727e-01
  -6.6005668e-01
   6.6005668e-01
  -9.9882909e-01
   9.9882909e-01
  -4.0066335e-01
   4.0066335e-01
  -9.0901112e-01
   9.0901112e-01
  -2.2907042e-01
   2.2907042e-01
  -7.8388797e-01
   7.8388797e-01
  -5.2604844e-01
   5.2604844e-01
  -9.6803611e-01
   9.6803611e-01
  -4.9252597e-02
   4.9252597e-02
  -8.7560120e-01
   8.7560120e-01
  -7.2799730e-01
   7.2799730e-01
  -3.2094381e-01
   3.2094381e-01
  -9.9460250e-01
   9.9460250e-01
  -6.1746247e-01
   6.1746247e-01
  -9.5498009e-01
   9.5498009e-01
  -4.2057347e-01
   4.2057347e-01
  -8.5640557e-01
   8.5640557e-01
  -2.0772841e-01
   2.0772841e-01
  -9.9996208e-01
   9.9996208e-01
  -4.9967256e-01
   4.9967256e-01
  -8.0311260e-01
   8.0311260e-01
  -5.1888851e-03
   5.1888851e-03
  -9.8383172e-01
   9.8383172e-01
  -6.8884662e-01
   6.8884662e-01
  -3.4929150e-01
   3.4929150e-01
  -9.1432177e-01
   9.1432177e-01
  -5.6635750e-01
   5.6635750e-01
  -2.9142327e-01
   2.9142327e-01
  -9.7519508e-01
   9.7519508e-01
  -7.5426115e-01
   7.5426115e-01
  -1.3146090e-01
   1.3146090e-01
  -8.8948482e-01
   8.8948482e-01
  -9.3523134e-01
   9.3523134e-01
  -4.3960119e-01
   4.3960119e-01
  -9.8998536e-01
   9.8998536e-01
  -5.8931428e-01
   5.8931428e-01
  -2.4975211e-01
   2.4975211e-01
  -7.1935959e-01
   7.1935959e-01
  -8.5001336e-01
   8.5001336e-01
  -7.8627798e-02
   7.8627798e-02
  -9.9705154e-01
   9.9705154e-01
  -7.7668171e-01
   7.7668171e-01
  -5.4309851e-01
   5.4309851e-01
  -9.6070988e-01
   9.6070988e-01
  -3.8111313e-01
   3.8111313e-01
  -6.6948857e-01
   6.6948857e-01
  -1.6505252e-01
   1.6505252e-01
  -9.2511985e-01
   9.2511985e-01
  -8.2321443e-01
   8.2321443e-01
  -4.8182607e-01
   4.8182607e-01
  -9.8712141e-01
   9.8712141e-01
  -1.1291738e-01
   1.1291738e-01
  -9.9979141e-01
   9.9979141e-01
  -6.2665295e-01
   6.2665295e-01
  -3.0198062e-01
   3.0198062e-01
  -8.6253658e-01
   8.6253658e-01
  -9.7076656e-01
   9.7076656e-01
  -7.4132358e-01
   7.4132358e-01
  -2.1840916e-01
   2.1840916e-01
  -5.1664046e-01
   5.1664046e-01
  -9.3884311e-01
   9.3884311e-01
  -4.5252850e-02
   4.5252850e-02
  -7.9652530e-01
   7.9652530e-01
  -9.9341537e-01
   9.9341537e-01
  -3.5965560e-01
   3.5965560e-01
  -8.9751865e-01
   8.9751865e-01
  -6.0822555e-01
   6.0822555e-01
  -4.6076142e-01
   4.6076142e-01
  -9.7924189e-01
   9.7924189e-01
  -2.6021482e-01
   2.6021482e-01
  -8.3677018e-01
   8.3677018e-01
  -7.0139044e-01
   7.0139044e-01
  -9.5767675e-02
   9.5767675e-02
  -9.4908363e-01
   9.4908363e-01
  -4.1050659e-01
   4.1050659e-01
  -9.9928292e-01
   9.9928292e-01
  -7.6969701e-01
   7.6969701e-01
  -5.5817627e-01
   5.5817627e-01
  -9.1832350e-01
   9.1832350e-01
  -1.8193188e-01
   1.8193188e-01
  -6.5680893e-01
   6.5680893e-01
  -8.8097421e-01
   8.8097421e-01
  -3.3098485e-01
   3.3098485e-01
  -9.9130934e-01
   9.9130934e-01
  -2.9346278e-02
   2.9346278e-02
  -9.6327030e-01
   9.6327030e-01
  -8.0963506e-01
   8.0963506e-01
  -4.9074773e-01
   4.9074773e-01
  -6.3952023e-01
   6.3952023e-01
  -1.4136458e-01
   1.4136458e-01
  -9.9777342e-01
   9.9777342e-01
  -9.2871679e-01
   9.2871679e-01
  -2.8127258e-01
   2.8127258e-01
  -7.4763235e-01
   7.4763235e-01
  -5.8091354e-01
   5.8091354e-01
  -8.7373501e-01
   8.7373501e-01
  -3.9074680e-01
   3.9074680e-01
  -9.7727059e-01
   9.7727059e-01
  -6.1259404e-02
   6.1259404e-02
  -7.1225503e-01
   7.1225503e-01
  -9.5387945e-01
   9.5387945e-01
  -4.3020183e-01
   4.3020183e-01
  -9.0416458e-01
   9.0416458e-01
  -2.3933043e-01
   2.3933043e-01
  -7.9042649e-01
   7.9042649e-01
  -9.8557086e-01
   9.8557086e-01
  -5.3478619e-01
   5.3478619e-01
  -1.9744724e-01
   1.9744724e-01
  -9.9621749e-01
   9.9621749e-01
  -6.8160057e-01
   6.8160057e-01
  -8.4174119e-01
   8.4174119e-01
  -3.1145082e-01
   3.1145082e-01
  -9.4418450e-01
   9.4418450e-01
  -5.0835646e-01
   5.0835646e-01
  -1.2208657e-01
   1.2208657e-01
  -9.9957593e-01
   9.9957593e-01
  -7.3500509e-01
   7.3500509e-01
  -8.8793743e-01
   8.8793743e-01
  -3.4003473e-01
   3.4003473e-01
  -9.7297656e-01
   9.7297656e-01
  -2.1196836e-02
   2.1196836e-02
  -6.1989791e-01
   6.1989791e-01
  -8.2147326e-01
   8.2147326e-01
  -5.7384064e-01
   5.7384064e-01
  -9.8859913e-01
   9.8859913e-01
  -1.5652018e-01
   1.5652018e-01
  -9.2167370e-01
   9.2167370e-01
  -4.6874020e-01
   4.6874020e-01
  -8.5801686e-01
   8.5801686e-01
  -6.7184940e-01
   6.7184940e-01
  -9.5820787e-01
   9.5820787e-01
  -6.9723487e-02
   6.9723487e-02
  -7.6420115e-01
   7.6420115e-01
  -3.7826744e-01
   3.7826744e-01
  -9.9864546e-01
   9.9864546e-01
  -5.5078885e-01
   5.5078885e-01
  -9.0756455e-01
   9.0756455e-01
  -2.5754961e-01
   2.5754961e-01
  -7.2169279e-01
   7.2169279e-01
  -9.9240473e-01
   9.9240473e-01
  -4.4241219e-01
   4.4241219e-01
  -1.7381475e-01
   1.7381475e-01
  -9.3201157e-01
   9.3201157e-01
  -8.3181217e-01
   8.3181217e-01
  -6.4577957e-01
   6.4577957e-01
  -9.6556894e-01
   9.6556894e-01
  -1.0423815e-01
   1.0423815e-01
  -7.7866459e-01
   7.7866459e-01
  -3.5200024e-01
   3.5200024e-01
  -9.9998672e-01
   9.9998672e-01
  -5.9667781e-01
   5.9667781e-01
  -8.6693217e-01
   8.6693217e-01
  -2.2634403e-01
   2.2634403e-01
  -9.8319889e-01
   9.8319889e-01
  -4.1792107e-01
   4.1792107e-01
  -6.9578006e-01
   6.9578006e-01
  -8.2735308e-03
   8.2735308e-03
  -9.4164852e-01
   9.4164852e-01
  -8.0487040e-01
   8.0487040e-01
  -5.1915444e-01
   5.1915444e-01
  -9.9494302e-01
   9.9494302e-01
  -2.9910375e-01
   2.9910375e-01
  -8.9131792e-01
   8.9131792e-01
  -6.3318152e-01
   6.3318152e-01
  -8.7237813e-02
   8.7237813e-02
  -9.7006263e-01
   9.7006263e-01
  -4.5814251e-01
   4.5814251e-01
  -8.5160412e-01
   8.5160412e-01
  -7.5623208e-01
   7.5623208e-01
  -1.8979545e-01
   1.8979545e-01
  -9.5152103e-01
   9.5152103e-01
  -9.9682176e-01
   9.9682176e-01
  -3.9809609e-01
   3.9809609e-01
  -6.6269046e-01
   6.6269046e-01
  -9.1296160e-01
   9.1296160e-01
  -2.7863690e-01
   2.7863690e-01
  -8.1434343e-01
   8.1434343e-01
  -5.2939039e-02
   5.2939039e-02
  -9.8095269e-01
   9.8095269e-01
  -4.8841027e-01
   4.8841027e-01
  -7.3008529e-01
   7.3008529e-01
  -8.7741810e-01
   8.7741810e-01
  -6.0594307e-01
   6.0594307e-01
  -1.4896741e-01
   1.4896741e-01
  -9.9825139e-01
   9.9825139e-01
  -3.2835438e-01
   3.2835438e-01
  -9.5608553e-01
   9.5608553e-01
  -5.3696392e-01
   5.3696392e-01
  -7.9200285e-01
   7.9200285e-01
  -2.1049109e-01
   2.1049109e-01
  -9.0082155e-01
   9.0082155e-01
  -9.8823071e-01
   9.8823071e-01
  -7.0676029e-01
   7.0676029e-01
  -3.6756547e-01
   3.6756547e-01
  -3.7263742e-02
   3.7263742e-02
  -9.3780427e-01
   9.3780427e-01
  -5.8710962e-01
   5.8710962e-01
  -9.9984652e-01
   9.9984652e-01
  -8.4528250e-01
   8.4528250e-01
  -4.2787280e-01
   4.2787280e-01
  -2.4204760e-01
   2.4204760e-01
  -9.7574574e-01
   9.7574574e-01
  -6.8666436e-01
   6.8666436e-01
  -7.7160091e-01
   7.7160091e-01
  -5.0194058e-01
   5.0194058e-01
  -8.8453233e-01
   8.8453233e-01
  -1.2446027e-01
   1.2446027e-01
  -9.9372539e-01
   9.9372539e-01
  -5.6035382e-01
   5.6035382e-01
  -9.2773851e-01
   9.2773851e-01
  -3.0907530e-01
   3.0907530e-01
  -8.2819794e-01
   8.2819794e-01
  -6.5113750e-01
   6.5113750e-01
  -9.6728960e-01
   9.6728960e-01
  -7.6216180e-02
   7.6216180e-02
  -4.7460502e-01
   4.7460502e-01
  -9.8434368e-01
   9.8434368e-01
  -2.6813026e-01
   2.6813026e-01
  -7.4601445e-01
   7.4601445e-01
  -9.4662277e-01
   9.4662277e-01
  -3.8831176e-01
   3.8831176e-01
  -8.7024489e-01
   8.7024489e-01
  -1.4692755e-02
   1.4692755e-02
  -9.9898828e-01
   9.9898828e-01
  -6.1494404e-01
   6.1494404e-01
  -7.9827575e-01
   7.9827575e-01
  -2.0462115e-01
   2.0462115e-01
  -9.1035090e-01
   9.1035090e-01
  -5.2827727e-01
   5.2827727e-01
  -9.9097570e-01
   9.9097570e-01
  -7.1712935e-01
   7.1712935e-01
  -1.3881669e-01
   1.3881669e-01
  -9.6257817e-01
   9.6257817e-01
  -4.4798857e-01
   4.4798857e-01
  -8.3819453e-01
   8.3819453e-01
  -3.4640441e-01
   3.4640441e-01
  -9.9559524e-01
   9.9559524e-01
  -6.7670414e-01
   6.7670414e-01
  -9.8067096e-02
   9.8067096e-02
  -8.9433326e-01
   8.9433326e-01
  -5.6845498e-01
   5.6845498e-01
  -9.7875051e-01
   9.7875051e-01
  -2.8892465e-01
   2.8892465e-01
  -7.8551455e-01
   7.8551455e-01
  -9.1741619e-01
   9.1741619e-01
  -4.0806048e-01
   4.0806048e-01
  -1.7158253e-01
   1.7158253e-01
  -9.9993255e-01
   9.9993255e-01
  -6.2848794e-01
   6.2848794e-01
  -8.6117747e-01
   8.6117747e-01
  -7.6022686e-01
   7.6022686e-01
  -2.3197116e-01
   2.3197116e-01
  -9.7351493e-01
   9.7351493e-01
  -5.1044881e-01
   5.1044881e-01
  -9.3438018e-01
   9.3438018e-01
  -5.8999224e-02
   5.8999224e-02
  -6.9128700e-01
   6.9128700e-01
  -8.1790425e-01
   8.1790425e-01
  -3.6208901e-01
   3.6208901e-01
  -9.9729623e-01
   9.9729623e-01
  -5.9182844e-01
   5.9182844e-01
  -9.5884709e-01
   9.5884709e-01
  -3.1856601e-01
   3.1856601e-01
  -7.3664461e-01
   7.3664461e-01
  -2.3340314e-03
   2.3340314e-03
  -9.8673162e-01
   9.8673162e-01
  -4.6338280e-01
   4.6338280e-01
  -9.2419896e-01
   9.2419896e-01
  -8.5483422e-01
   8.5483422e-01
  -1.6267258e-01
   1.6267258e-01
  -5.4528000e-01
   5.4528000e-01
  -6.6719560e-01
   6.6719560e-01
  -9.8965237e-01
   9.8965237e-01
  -2.5206151e-01
   2.5206151e-01
  -8.0824845e-01
   8.0824845e-01
  -9.4843348e-01
   9.4843348e-01
  -4.3686364e-01
   4.3686364e-01
  -1.1517867e-01
   1.1517867e-01
  -9.9950574e-01
   9.9950574e-01
  -7.2595054e-01
   7.2595054e-01
  -9.0329248e-01
   9.0329248e-01
  -4.9313944e-01
   4.9313944e-01
  -6.3789370e-01
   6.3789370e-01
  -9.6871182e-01
   9.6871182e-01
  -2.1608936e-01
   2.1608936e-01
  -8.8007138e-01
   8.8007138e-01
  -3.3763655e-01
   3.3763655e-01
  -7.8211806e-01
   7.8211806e-01
  -9.8207986e-01
   9.8207986e-01
  -3.9268480e-02
   3.9268480e-02
  -5.7912844e-01
   5.7912844e-01
  -9.9432606e-01
   9.9432606e-01
  -8.3511550e-01
   8.3511550e-01
  -4.0309342e-01
   4.0309342e-01
  -9.3112977e-01
   9.3112977e-01
  -1.8775470e-01
   1.8775470e-01
  -7.5241617e-01
   7.5241617e-01
  -6.1044904e-01
   6.1044904e-01
  -2.8383300e-01
   2.8383300e-01
  -9.5214097e-01
   9.5214097e-01
  -9.9813738e-01
   9.9813738e-01
  -8.1336909e-02
   8.1336909e-02
  -8.4845682e-01
   8.4845682e-01
  -4.7964749e-01
   4.7964749e-01
  -7.0275060e-01
   7.0275060e-01
  -9.1531116e-01
   9.1531116e-01
  -3.7302769e-01
   3.7302769e-01
  -9.7981696e-01
   9.7981696e-01
  -1.3370563e-01
   1.3370563e-01
  -6.5833593e-01
   6.5833593e-01
  -8.2487299e-01
   8.2487299e-01
  -5.5267595e-01
   5.5267595e-01
  -9.9214123e-01
   9.9214123e-01
  -2.6291479e-01
   2.6291479e-01
  -8.9039239e-01
   8.9039239e-01
  -7.6798051e-01
   7.6798051e-01
  -4.2292244e-01
   4.2292244e-01
  -9.6495208e-01
   9.6495208e-01
  -2.3558177e-02
   2.3558177e-02
  -9.9973937e-01
   9.9973937e-01
  -5.2379384e-01
   5.2379384e-01
  -9.4230992e-01
   9.4230992e-01
  -3.2338551e-01
   3.2338551e-01
  -7.1083974e-01
   7.1083974e-01
  -8.6390668e-01
   8.6390668e-01
  -1.0642896e-01
   1.0642896e-01
  -6.0131574e-01
   6.0131574e-01
  -9.7143378e-01
   9.7143378e-01
  -8.0147634e-01
   8.0147634e-01
  -1.9956467e-01
   1.9956467e-01
  -4.5299313e-01
   4.5299313e-01
  -9.9637115e-01
   9.9637115e-01
