# Supplementary material for: Efficient Characterization of Parametric Uncertainty of Complex (Bio)chemical Networks
Source: PLoS Comput Biol. 2015 Aug 28;11(8):e1004457. doi: 10.1371/journal.pcbi.1004457 (PMC4552555; doi:10.1371/journal.pcbi.1004457)
Supplement: S1 File — Implementation of the adaptive Smolyak sparse grid method for the glucose model (model 1). (GZ) [file pcbi.1004457.s002.gz › Glucose_Interp_CC/interp_points/lejaproj.txt]

129 1

   0.0000000e+00
   1.0000000e+00
  -1.0000000e+00
   7.0710678e-01
  -7.0710678e-01
   9.2387953e-01
  -9.2387953e-01
  -3.8268343e-01
   3.8268343e-01
   9.8078528e-01
  -9.8078528e-01
  -1.9509032e-01
   1.9509032e-01
   5.5557023e-01
  -5.5557023e-01
  -8.3146961e-01
   8.3146961e-01
   9.9518473e-01
  -9.9518473e-01
  -9.8017140e-02
   9.8017140e-02
   6.3439328e-01
  -6.3439328e-01
  -7.7301045e-01
   7.7301045e-01
   8.8192126e-01
  -8.8192126e-01
  -4.7139674e-01
   4.7139674e-01
   2.9028468e-01
  -2.9028468e-01
  -9.5694034e-01
   9.5694034e-01
   9.9879546e-01
  -9.9879546e-01
  -4.9067674e-02
   4.9067674e-02
   6.7155895e-01
  -6.7155895e-01
  -7.4095113e-01
   7.4095113e-01
   9.0398929e-01
  -9.0398929e-01
  -4.2755509e-01
   4.2755509e-01
   3.3688985e-01
  -3.3688985e-01
  -9.4154407e-01
   9.4154407e-01
   9.7003125e-01
  -9.7003125e-01
  -2.4298018e-01
   2.4298018e-01
   5.1410274e-01
  -5.1410274e-01
  -8.5772861e-01
   8.5772861e-01
   8.0320753e-01
  -8.0320753e-01
  -5.9569930e-01
   5.9569930e-01
   1.4673047e-01
  -1.4673047e-01
  -9.8917651e-01
   9.8917651e-01
   9.9969882e-01
  -9.9969882e-01
  -2.4541229e-02
   2.4541229e-02
   6.8954054e-01
  -6.8954054e-01
  -7.2424708e-01
   7.2424708e-01
   9.1420976e-01
  -9.1420976e-01
  -4.0524131e-01
   4.0524131e-01
   3.5989504e-01
  -3.5989504e-01
  -9.3299280e-01
   9.3299280e-01
   9.7570213e-01
  -9.7570213e-01
  -2.1910124e-01
   2.1910124e-01
   5.3499762e-01
  -5.3499762e-01
  -8.4485357e-01
   8.4485357e-01
   8.1758481e-01
  -8.1758481e-01
  -5.7580819e-01
   5.7580819e-01
   1.7096189e-01
  -1.7096189e-01
  -9.8527764e-01
   9.8527764e-01
   9.9247953e-01
  -9.9247953e-01
  -1.2241068e-01
   1.2241068e-01
   6.1523159e-01
  -6.1523159e-01
  -7.8834643e-01
   7.8834643e-01
   8.7008699e-01
  -8.7008699e-01
  -4.9289819e-01
   4.9289819e-01
   2.6671276e-01
  -2.6671276e-01
  -9.6377607e-01
   9.6377607e-01
   9.4952818e-01
  -9.4952818e-01
  -3.1368174e-01
   3.1368174e-01
   4.4961133e-01
  -4.4961133e-01
  -8.9322430e-01
   8.9322430e-01
   7.5720885e-01
  -7.5720885e-01
  -6.5317284e-01
   6.5317284e-01
   7.3564564e-02
  -7.3564564e-02
  -9.9729046e-01
   9.9729046e-01
